# Supplementary material for: Identification and Analysis of NaHCO3 Stress Responsive Genes in Wild Soybean (Glycine soja) Roots by RNA-seq
Source: Front Plant Sci. 2016 Dec 9;7:1842. doi: 10.3389/fpls.2016.01842 (PMC5161042; doi:10.3389/fpls.2016.01842)
Supplement: Supplementary file 1 [file Table_1.XLSX]

## Sheet: Sheet1
Table S1 | Primer pairs for qRT-PCR analysis
				A12h				A24h
all-unigene ID	Annotation description	Sense primer sequence	Anti-sense primer sequence	FDR-RNA-Seq	RNA-Seq-log2Ratio	qRT-PCR		FDR-RNA-Seq	RNA-Seq-log2Ratio	qRT-PCR
Glyma.07G209900	Glycine max peroxidase 10-like (LOC100812961)	TCCCGTGCTTGAATTTTCACT	GCTAGATTGCTGTTTGAGGCG	0.814191	1.231	1.33333		1.19e-06	1.82954	2.03
Glyma.17G053000	Glycine max peroxidase N-like (LOC100814964), mRNA	TGGAGAGTGAATGTGACGGG	CCAAGAAGGACCACCACTCA	0.588211	1.67743	1.63778		0.000100375	2.10517	2.51889
Glyma.20G169200	Glycine max peroxidase 12-like	GCTCACCGGGAAACAAGGG	CATCTTCCACCACAGAAGTCAA	0.349684	0.923542	1.15222		0.00142721	1.61921	1.69778
Glyma.02G171600	Glycine max peroxidase A2-like	GTGCACACACTTTTGGTCGT	AGACCCATTTCCGTTTTGGG	0.21619	-0.863957	-0.722222		0.000185135	-1.49216	-1.29778
Glyma.11G179100	Aluminum-activated malate transporter 2	GCCACCCTCACACATTTTGAA	ATTATGATCAGTCTTGGGACCCG	2.01e-07	2.22513	2.09889		4.71e-09	3.08781	3.05444
Glyma.12G094400	Aluminum-activated malate transporter 2	GGGTCCCAAGAAATGCGTTC	CCTTAAAGGCCTGGCTAGCTT	3.68e-05	2.17316	1.93111		0.000325615	2.88043	2.56
Glyma.13G363300	Late embryogenesis abundant protein 2	CCCAGTCAGGGAAGGACAAC	TCTTGATCATGCTCGCCCAA	2.51e-16	5.77821	4.86444		0.00238592	3.21028	3.19333
Glyma.17G117100	Early nodulin 93 ENOD93 protein	CCAAAAGAAATGTCGCTGCT	ATAGTAGCAACAACTGCAGCCT	6.06e-05	5.20479	4.33		0.926564	0.714687	1.07111
Glyma.05G204600	Protein P21	CTGAATACGGCCTGAACGGG	GTTAATGTCCGCAGTGCAGC	0.980451	0.86279	0.151111		0.00146007	4.41774	4.74667
Glyma.10G236300	uncharacterized protein	ACCTGTTGTTGTTCCAAAGGAG	TCACAGACCCCTCAATCGGT	7.56e-07	-1.82695	-1.93222		0.347443	-0.590295	-0.517778
Glyma.04G179500	uncharacterized protein	TTGCTGATGGTGTGCCTTGT	AAGTGGCTCGTTATCGGGAAA	0.000126217	-1.96958	-1.22556		0.00131102	-1.48301	-1.33889
Glyma.08G031400	Zinc finger CCCH domain	ATCTGGACGGGTCGGATTCT	CGACTGACAAGCTCCGAAAC	0.998072	-0.232288	-0.588889		0.00143885	-2.25132	-1.81778
Glyma.16G045100	xyloglucan endotransglucosylase/hydrolase protein B (Precursor)	AAGAGGTGGTGGGATCAAGC	ATTCAGGTGGAAGCTGAGGG	0.00985958	-1.04291	-1.28222		9.39e-06	-3.578	-3.18333
Glyma.17G153300	nitrate transporter 1.5-like	GTGTTGATTGGCATGGTCGC	AGGTTGCCAGACCTTGGTTC	0.931253	0.77216	0.697778		3.14e-19	2.5926	2.79556
GmUKN1(Glyma.12G020500)	Glycine max uncharacterized LOC100783869	TGGTGCTGCCGCTATTTACTG	GGTGGAAGGAACTGCTAACAATC	1	-0.0085821	0		0.951563	-0.175786	0
