# Supplementary material for: Identification and Analysis of NaHCO3 Stress Responsive Genes in Wild Soybean (Glycine soja) Roots by RNA-seq
Source: Front Plant Sci. 2016 Dec 9;7:1842. doi: 10.3389/fpls.2016.01842 (PMC5161042; doi:10.3389/fpls.2016.01842)
Supplement: Supplementary file 2 [file Table_2.XLSX]

## Sheet: Sheet1
Table S2 | Summary of the RNA-Seq data
SAMPLE	RawReads	RawBases	Clean Reads	Clean Reads Percent	Clean Bases	Clean Bases Percent	GC%	Q30%	Total mapped reads	Total mapped percent	Unique match	Unique match Percent	Multiple Map	Multiple PE Map Percent	Pair Map	Pair Map Percent	Single Map	Single PE Map Percent	Exon	Intron	Intergenic
CK12h-1	25208954	6302238500	23958855	0.950411	5989713750	0.950411	0.464	0.8788	2.12813e+07	0.8882	2.01626e+07	0.947431	1118747	0.0525694	20003415	0.94	1.27791e+06	0.06	4188687021	789379563	163326433
CK12h-2	23520334	5880083500	22483778	0.955929	5620944500	0.955929	0.4598	0.8829	20132059	0.8954	19223066	0.954848	908993	0.0451515	18943101	0.9409	1188958	0.0591	3889446473	820910611	165067162
CK12h-3	22814808	5703702000	22167721	0.971637	5541930250	0.971637	0.4744	0.9168	19875500	0.8966	18182552	0.914822	1692948	0.0851776	18867398	0.9493	1008102	0.0507	3715809111	699087655	148217077
A12h-1	24181091	6045272750	22774689	0.941839	5693672250	0.941839	0.4628	0.8828	2.03213e+07	0.8923	1.93448e+07	0.951947	976496	0.0480529	19130679	0.9414	1.19059e+06	0.0586	4034819157	758807100	157805391
A12h-2	20613469	5153367250	19718643	0.95659	4929660750	0.95659	0.459	0.9445	18079571	0.9169	17465565	0.966039	614006	0.0339613	17317586	0.9579	761985	0.0421	3525109170	753424652	143764339
A12h-3	21359132	5339783000	20608108	0.964838	5152027000	0.964838	0.4676	0.9115	1.85444e+07	0.8999	16661851	0.898483	1.88257e+06	0.101517	17570781	0.9475	973638	0.0525	3462689953	697812276	147182898
CK24h-1	23281001	5820250250	21051568	0.904238	5262892000	0.904238	0.4675	0.8724	1.856e+07	0.8816	1.76503e+07	0.950986	909693	0.0490137	17355419	0.9351	1.20455e+06	0.0649	3618508414	678796108	140130748
CK24h-2	26110457	6527614250	25151815	0.963285	6287953750	0.963285	0.4627	0.8754	2.23544e+07	0.8888	2.14667e+07	0.960291	887664	0.0397087	20968636	0.938	1.38578e+06	0.062	4307170425	855805018	175507376
CK24h-3	22024865	5506216250	21040274	0.955296	5260068500	0.955296	0.4668	0.8808	1.85771e+07	0.8829	1.68976e+07	0.909593	1679489	0.0904066	17317211	0.9322	1.25984e+06	0.0678	3496295067	686467447	148308279
A24h-1	23717456	5929364000	22593665	0.952618	5648416250	0.952618	0.4636	0.8763	20181334	0.8932	19129300	0.947871	1052034	0.0521291	18958376	0.9394	1222958	0.0606	3960322565	749264327	155245755
A24h-2	25935087	6483771750	24859258	0.958518	6214814500	0.958518	0.4656	0.8863	2.19419e+07	0.8826	21115450	0.962333	826492	0.0376672	20470629	0.9329	1.47131e+06	0.0671	4338745203	775869502	165204436
A24h-3	24860512	6215128000	24111708	0.96988	6027927000	0.96988	0.4631	0.9113	21634031	0.8972	2.08331e+07	0.962976	800976	0.0370239	20368023	0.9415	1266008	0.0585	4164951124	854086688	162391839
min	20613469	5153367250	19718643	0.904238	4929660750	0.904238	0.459	0.8724	18079571	0.8816	16661851	0.898483	614006	0.0339613	17317211	0.9322	761985	0.0421	3462689953	678796108	140130748
max	26110457	6527614250	25151815	0.971637	6287953750	0.971637	0.4744	0.9445	2.23544e+07	0.9169	2.14667e+07	0.966039	1.88257e+06	0.101517	20968636	0.9579	1.47131e+06	0.0678	4338745203	855805018	175507376
total	283627166	70906791500	270520082	0.953788	67630020500	0.953788			2.41483e+08		228132781		1.33501e+07		227271254		1.42116e+07		46702553683	9119710947	1872151733
average	2.36356e+07	5.9089e+09	2.25433e+07	0.953757	5.63584e+09	0.953757	0.464275	0.899779	2.01236e+07	0.892967	1.90111e+07	0.943968	1.11251e+06	0.0560316	1.89393e+07	0.941342	1.1843e+06	0.0586583	3.89188e+09	7.59976e+08	1.56013e+08
