# Supplementary material for: Identification and Analysis of NaHCO3 Stress Responsive Genes in Wild Soybean (Glycine soja) Roots by RNA-seq
Source: Front Plant Sci. 2016 Dec 9;7:1842. doi: 10.3389/fpls.2016.01842 (PMC5161042; doi:10.3389/fpls.2016.01842)
Supplement: Supplementary file 3 [file Table_3.XLSX]

## Sheet: Sheet1
Table S3 | Summary of the gene annotations in seven databases
Data base	Number of genes	Percentage
Annotated in NR	54326	0.9606
Annotated in KO	11278	0.1994
Annotated in SwissProt	40131	0.7096
Annotated in Pfam	43388	0.7672
Annotated in GO	39967	0.7067
Annotated in KOG	28859	0.5103
Annotated in COG	19464	0.3441
Annotated in all seven Databases	5946	0.1051
Annotated in at least one Database	54342	0.9608
Total genes	56557	1
NCBI non-redundant protein database (NR), KEGG Ontology (KO), reviewed protein sequence database (Swiss-Prot), Protein family (Pfam), Gene Ontology (GO), euKaryotic Ortholog Groups(KOG), Clusters of Orthologous Groups of proteins(COG) database
