# Supplementary material for: Identification and Analysis of NaHCO3 Stress Responsive Genes in Wild Soybean (Glycine soja) Roots by RNA-seq
Source: Front Plant Sci. 2016 Dec 9;7:1842. doi: 10.3389/fpls.2016.01842 (PMC5161042; doi:10.3389/fpls.2016.01842)
Supplement: Supplementary file 4 [file Table_4.XLSX]

## Sheet: All genes
Table S4 | The 54342 annotated genes.
#GeneID	COG_class	COG_class_annotation	GO_annotation	KEGG_annotation	KOG_class	KOG_class_annotation	Pfam_annotation	Swissprot_annotation	nr_annotation
Glyma.01G000100	--	--	Molecular Function: transferase activity (GO:0016740);; Molecular Function: carbon-oxygen lyase activity (GO:0016835);; Molecular Function: isomerase activity (GO:0016853);; Molecular Function: metal ion binding (GO:0046872);; Biological Process: quinone biosynthetic process (GO:1901663);;	--	--	--	--	2-succinyl-6-hydroxy-2,4-cyclohexadiene-1-carboxylate synthase (Precursor) GN=T6L1.7/T6L1.8 OS=Arabidopsis thaliana (Mouse-ear cress) PE=2 SV=2	PREDICTED: protein PHYLLO, chloroplastic-like [Glycine max]
Glyma.01G000200	--	--	--	--	--	--	--	Photosystem II stability/assembly factor HCF136, chloroplastic (Precursor) GN=OSJNBa0069C14.15 OS=Oryza sativa subsp. japonica (Rice) PE=3 SV=1	Putative cysteine desulfurase [Glycine soja]
Glyma.01G000300	--	--	Molecular Function: magnesium ion binding (GO:0000287);; Molecular Function: isochorismate synthase activity (GO:0008909);; Biological Process: cellular amino acid catabolic process (GO:0009063);; Biological Process: menaquinone biosynthetic process (GO:0009234);; Molecular Function: hydro-lyase activity (GO:0016836);; Molecular Function: thiamine pyrophosphate binding (GO:0030976);; Molecular Fu…	--	--	--	--	--	Protein PHYLLO, chloroplastic [Glycine soja]
Glyma.01G000400	--	--	Cellular Component: nucleus (GO:0005634);; Molecular Function: zinc ion binding (GO:0008270);;	--	--	--	MULE transposase domain;; SWIM zinc finger	Protein FAR1-RELATED SEQUENCE 9 GN=FRS9 OS=Arabidopsis thaliana (Mouse-ear cress) PE=2 SV=2	PREDICTED: protein FAR1-RELATED SEQUENCE 9-like isoform X1 [Glycine max]
Glyma.01G000600	--	--	Cellular Component: nucleus (GO:0005634);; Molecular Function: zinc ion binding (GO:0008270);;	--	--	--	FAR1 DNA-binding domain;; MULE transposase domain;; SWIM zinc finger	Protein FAR1-RELATED SEQUENCE 5 GN=FRS5 OS=Arabidopsis thaliana (Mouse-ear cress) PE=2 SV=1	PREDICTED: protein FAR1-RELATED SEQUENCE 5-like [Glycine max]
Glyma.01G000700	--	--	Cellular Component: endoplasmic reticulum (GO:0005783);; Cellular Component: Golgi apparatus (GO:0005794);; Biological Process: pollen exine formation (GO:0010584);; Cellular Component: integral component of membrane (GO:0016021);;	--	--	--	--	--	PREDICTED: uncharacterized protein LOC100779643 [Glycine max]
Glyma.01G000800	--	--	--	--	[K]	Transcription	RNA recognition motif. (a.k.a. RRM, RBD, or RNP domain)	Pre-mRNA-splicing factor 38 GN=PRP38 OS=Arabidopsis thaliana (Mouse-ear cress) PE=1 SV=1	PREDICTED: RNA-binding protein 25-like [Glycine max]
Glyma.01G000900	--	--	Cellular Component: endoplasmic reticulum (GO:0005783);; Cellular Component: Golgi apparatus (GO:0005794);; Biological Process: pollen exine formation (GO:0010584);; Cellular Component: integral component of membrane (GO:0016021);;	--	--	--	--	--	PREDICTED: uncharacterized protein LOC100779643 [Glycine max]
Glyma.01G001000	--	--	Molecular Function: ATPase activator activity (GO:0001671);; Biological Process: positive regulation of ATPase activity (GO:0032781);; Molecular Function: chaperone binding (GO:0051087);;	--	[S]	Function unknown	Activator of Hsp90 ATPase, N-terminal	--	PREDICTED: uncharacterized protein LOC100499919 isoform X1 [Glycine max]
Glyma.01G001100	--	--	Cellular Component: integral component of membrane (GO:0016021);;	--	--	--	CemA family	Chloroplast envelope membrane protein OS=Rhodomonas salina (Cryptomonas salina) PE=3 SV=1	PREDICTED: chloroplast envelope membrane protein-like isoform X1 [Glycine max]
Glyma.01G001200	--	--	Biological Process: DNA replication initiation (GO:0006270);; Biological Process: regulation of DNA replication (GO:0006275);; Biological Process: methylation-dependent chromatin silencing (GO:0006346);; Biological Process: microtubule-based process (GO:0007017);; Biological Process: cell proliferation (GO:0008283);; Biological Process: regulation of flower development (GO:0009909);; Biological P…	--	--	--	HEAT repeats;; non-SMC mitotic condensation complex subunit 1;; HEAT repeat;; HEAT-like repeat	Microtubule-associated protein TORTIFOLIA1 GN=T24A18.10 OS=Arabidopsis thaliana (Mouse-ear cress) PE=1 SV=2	PREDICTED: microtubule-associated protein SPIRAL2-like [Glycine max]
Glyma.01G001300	[I]	Lipid transport and metabolism	Cellular Component: vacuole (GO:0005773);; Biological Process: unsaturated fatty acid biosynthetic process (GO:0006636);; Biological Process: phosphatidylglycerol biosynthetic process (GO:0006655);; Biological Process: pollen development (GO:0009555);; Biological Process: thylakoid membrane organization (GO:0010027);; Biological Process: chlorophyll biosynthetic process (GO:0015995);; Biological …	K01853|0.0|vvi:100243389|hypothetical protein LOC100243389	[I]	Lipid transport and metabolism	Prenyltransferase and squalene oxidase repeat;; Prenyltransferase-like;; Prenyltransferase-like;; Pectic acid lyase;; A-macroglobulin complement component	Cycloartenol synthase GN=GgCAS1 OS=Glycyrrhiza glabra (Licorice) PE=1 SV=1	PREDICTED: cycloartenol synthase [Glycine max]
Glyma.01G001400	--	--	Cellular Component: endoplasmic reticulum membrane (GO:0005789);; Molecular Function: riboflavin kinase activity (GO:0008531);; Cellular Component: integral component of membrane (GO:0016021);; Biological Process: phosphorylation (GO:0016310);;	--	[U]	Intracellular trafficking, secretion, and vesicular transport	Reticulon	Reticulon-like protein B11 GN=RTNLB11 OS=Arabidopsis thaliana (Mouse-ear cress) PE=2 SV=1	PREDICTED: reticulon-like protein B11-like [Glycine max]
Glyma.01G001500	[I]	Lipid transport and metabolism	Molecular Function: lanosterol synthase activity (GO:0000250);; Biological Process: sterol biosynthetic process (GO:0016126);; Molecular Function: cycloartenol synthase activity (GO:0016871);; Biological Process: pentacyclic triterpenoid biosynthetic process (GO:0019745);;	--	[I]	Lipid transport and metabolism	Prenyltransferase and squalene oxidase repeat;; Prenyltransferase-like;; Prenyltransferase-like;; Pectic acid lyase	Cycloartenol synthase GN=T4E14.16 OS=Arabidopsis thaliana (Mouse-ear cress) PE=1 SV=2	PREDICTED: cycloartenol synthase-like [Glycine max]
Glyma.01G001600	[R]	General function prediction only	Biological Process: mRNA splicing, via spliceosome (GO:0000398);; Biological Process: rRNA processing (GO:0006364);; Biological Process: protein import into nucleus (GO:0006606);; Biological Process: pyrimidine ribonucleotide biosynthetic process (GO:0009220);; Cellular Component: small-subunit processome (GO:0032040);;	K14554|0.0|vvi:100266615|hypothetical protein LOC100266615	[R]	General function prediction only	Utp21 specific WD40 associated putative domain;; WD domain, G-beta repeat	Katanin p80 WD40 repeat-containing subunit B1 homolog {ECO:0000255|HAMAP-Rule:MF_03022} GN=At5g23430 OS=Arabidopsis thaliana (Mouse-ear cress) PE=2 SV=3	PREDICTED: WD repeat-containing protein 36-like [Glycine max]
Glyma.01G001700	--	--	Molecular Function: kinase activity (GO:0016301);; Biological Process: phosphorylation (GO:0016310);;	--	--	--	--	--	PREDICTED: uncharacterized protein LOC100810680 [Glycine max]
Glyma.01G001800	[RTKL]	--	Molecular Function: transmembrane receptor protein tyrosine kinase activity (GO:0004714);; Molecular Function: ATP binding (GO:0005524);; Cellular Component: integral component of membrane (GO:0016021);; Biological Process: peptidyl-tyrosine phosphorylation (GO:0018108);;	--	--	--	Protein kinase domain;; Protein tyrosine kinase;; Leucine rich repeat;; Leucine Rich Repeat;; Leucine Rich repeats (2 copies);; Leucine Rich repeat;; Leucine rich repeat N-terminal domain;; Leucine rich repeat	Pollen receptor-like kinase 2 {ECO:0000303|PubMed:23024212} (Precursor) OS=Arabidopsis thaliana (Mouse-ear cress) PE=1 SV=1	Putative LRR receptor-like serine/threonine-protein kinase RLK [Glycine soja]
Glyma.01G001900	[RTKL]	--	Molecular Function: protein serine/threonine kinase activity (GO:0004674);; Molecular Function: ATP binding (GO:0005524);; Biological Process: protein phosphorylation (GO:0006468);; Biological Process: response to stress (GO:0006950);;	--	--	--	Protein kinase domain;; Protein tyrosine kinase;; Universal stress protein family	Serine/threonine-protein kinase GN=PUB52 OS=Arabidopsis thaliana (Mouse-ear cress) PE=2 SV=1	PREDICTED: U-box domain-containing protein 52-like [Glycine max]
Glyma.01G002000	--	--	--	--	--	--	Protein of unknown function (DUF581)	--	uncharacterized protein LOC100788024 [Glycine max]
Glyma.01G002100	--	--	Molecular Function: DNA binding (GO:0003677);; Cellular Component: nucleus (GO:0005634);; Biological Process: regulation of transcription, DNA-templated (GO:0006355);; Biological Process: auxin-activated signaling pathway (GO:0009734);; Molecular Function: protein dimerization activity (GO:0046983);;	--	--	--	Auxin response factor;; B3 DNA binding domain;; AUX/IAA family	Auxin response factor 19 OS=Oryza sativa subsp. japonica (Rice) PE=2 SV=2	PREDICTED: auxin response factor 19-like isoform X1 [Glycine max]
Glyma.01G002200	--	--	Molecular Function: DNA binding (GO:0003677);; Cellular Component: nucleus (GO:0005634);; Biological Process: transcription, DNA-templated (GO:0006351);; Molecular Function: zinc ion binding (GO:0008270);;	--	[KB]	--	CW-type Zinc Finger;; Methyl-CpG binding domain	Methyl-CpG-binding domain-containing protein 2 GN=MBD2 OS=Arabidopsis thaliana (Mouse-ear cress) PE=1 SV=1	PREDICTED: methyl-CpG-binding domain-containing protein 2-like isoform X1 [Glycine max]
Glyma.01G002300	[P]	Inorganic ion transport and metabolism	Biological Process: potassium ion transport (GO:0006813);; Molecular Function: cation transmembrane transporter activity (GO:0008324);; Cellular Component: membrane (GO:0016020);; Biological Process: cation transmembrane transport (GO:0098655);;	--	[P]	Inorganic ion transport and metabolism	Cation transport protein	Sodium transporter HKT1 GN=HKT1 OS=Arabidopsis thaliana (Mouse-ear cress) PE=1 SV=1	PREDICTED: sodium transporter HKT1-like [Glycine max]
Glyma.01G002400	--	--	Molecular Function: phospholipase A2 activity (GO:0004623);; Molecular Function: calcium ion binding (GO:0005509);; Cellular Component: extracellular region (GO:0005576);; Cellular Component: vacuole (GO:0005773);; Cellular Component: Golgi apparatus (GO:0005794);; Biological Process: phospholipid metabolic process (GO:0006644);; Biological Process: lipid catabolic process (GO:0016042);;	K01047|5e-79|pop:POPTR_259704|hypothetical protein	--	--	--	Phospholipase A2-alpha (Precursor) GN=PLA2-ALPHA OS=Arabidopsis thaliana (Mouse-ear cress) PE=1 SV=1	uncharacterized protein LOC100797904 precursor [Glycine max]
Glyma.01G002500	--	--	Molecular Function: single-stranded DNA binding (GO:0003697);; Cellular Component: plastid chromosome (GO:0009508);;	--	--	--	--	Protein OSB2, chloroplastic (Precursor) GN=F18F4.110 OS=Arabidopsis thaliana (Mouse-ear cress) PE=1 SV=2	Protein OSB2, chloroplastic [Glycine soja]
Glyma.01G002600	[R]	General function prediction only	Biological Process: RNA splicing, via endonucleolytic cleavage and ligation (GO:0000394);; Cellular Component: vacuole (GO:0005773);; Biological Process: methionine biosynthetic process (GO:0009086);; Molecular Function: NADH pyrophosphatase activity (GO:0035529);;	--	[R]	General function prediction only	Type I phosphodiesterase / nucleotide pyrophosphatase;; Sulfatase	Leucine-rich repeat extensin-like protein 5 (Precursor) GN=LRX5 OS=Arabidopsis thaliana (Mouse-ear cress) PE=2 SV=2	PREDICTED: ectonucleotide pyrophosphatase/phosphodiesterase family member 3-like [Glycine max]
Glyma.01G002700	[OC]	--	Biological Process: glycerol ether metabolic process (GO:0006662);; Molecular Function: electron carrier activity (GO:0009055);; Cellular Component: chloroplast (GO:0009507);; Molecular Function: protein disulfide oxidoreductase activity (GO:0015035);; Molecular Function: oxidoreductase activity, acting on a sulfur group of donors, disulfide as acceptor (GO:0016671);; Biological Process: cell red…	--	[O]	Posttranslational modification, protein turnover, chaperones	Thioredoxin	Thioredoxin-like 2, chloroplastic (Precursor) GN=OSJNBa0017O06.11 OS=Oryza sativa subsp. japonica (Rice) PE=2 SV=1	PREDICTED: thioredoxin-like 2, chloroplastic-like [Glycine max]
Glyma.01G002800	--	--	Cellular Component: endoplasmic reticulum membrane (GO:0005789);; Cellular Component: integral component of membrane (GO:0016021);; Biological Process: vesicle-mediated transport (GO:0016192);;	--	[U]	Intracellular trafficking, secretion, and vesicular transport	PRA1 family protein	PRA1 family protein F2 {ECO:0000303|PubMed:18583532} OS=Arabidopsis thaliana (Mouse-ear cress) PE=1 SV=1	PREDICTED: PRA1 family protein F2-like [Glycine max]
Glyma.01G002900	--	--	Molecular Function: methyltransferase activity (GO:0008168);; Cellular Component: chloroplast (GO:0009507);; Biological Process: methylation (GO:0032259);;	--	--	--	Methyltransferase domain;; ubiE/COQ5 methyltransferase family	--	hypothetical protein glysoja_037085 [Glycine soja]
Glyma.01G003000	--	--	Molecular Function: DNA binding (GO:0003677);; Molecular Function: chromatin binding (GO:0003682);; Molecular Function: zinc ion binding (GO:0008270);;	--	--	--	Myb-like DNA-binding domain	Transcription factor MYB1R1 OS=Solanum tuberosum (Potato) PE=2 SV=1	PREDICTED: MYB transcription factor MYB128 isoform X1 [Glycine max]
Glyma.01G003100	--	--	--	--	--	--	--	--	unknown [Glycine max]
Glyma.01G003200	[M]	Cell wall/membrane/envelope biogenesis	Cellular Component: mitochondrion (GO:0005739);; Molecular Function: acyl-[acyl-carrier-protein]-UDP-N-acetylglucosamine O-acyltransferase activity (GO:0008780);; Biological Process: lipid A biosynthetic process (GO:0009245);; Biological Process: dolichol biosynthetic process (GO:0019408);; Biological Process: lipid X metabolic process (GO:2001289);;	K00677|1e-106|rcu:RCOM_1047790|Acyl-[acyl-carrier-protein]--UDP-N-acetylglucosamine O-acyltransferase, putative (EC:2.3.1.129)	--	--	Udp N-acetylglucosamine O-acyltransferase; Domain 2;; Bacterial transferase hexapeptide (six repeats)	Probable acyl-[acyl-carrier-protein]--UDP-N-acetylglucosamine O-acyltransferase, mitochondrial (Precursor) GN=LPXA OS=Arabidopsis thaliana (Mouse-ear cress) PE=1 SV=1	PREDICTED: probable acyl-[acyl-carrier-protein]--UDP-N-acetylglucosamine O-acyltransferase, mitochondrial-like [Glycine max]
Glyma.01G003300	--	--	Biological Process: metabolic process (GO:0008152);; Molecular Function: microtubule-severing ATPase activity (GO:0008568);;	--	--	--	--	--	PREDICTED: uncharacterized protein LOC100784450 [Glycine max]
Glyma.01G003400	--	--	Biological Process: metabolic process (GO:0008152);; Molecular Function: microtubule-severing ATPase activity (GO:0008568);; Molecular Function: transferase activity (GO:0016740);;	--	[R]	General function prediction only	DYW family of nucleic acid deaminases;; PPR repeat;; PPR repeat family;; Pentatricopeptide repeat domain;; PPR repeat	Pentatricopeptide repeat-containing protein At2g15690 GN=PCMP-H66 OS=Arabidopsis thaliana (Mouse-ear cress) PE=2 SV=2	PREDICTED: pentatricopeptide repeat-containing protein At2g15690-like [Glycine max]
Glyma.01G003500	--	--	Biological Process: auxin transport (GO:0060918);;	--	[S]	Function unknown	Ndr family;; Alpha/beta hydrolase family;; alpha/beta hydrolase fold	Pollen-specific protein SF21 GN=SF21 OS=Helianthus annuus (Common sunflower) PE=2 SV=1	PREDICTED: pollen-specific protein SF21-like isoform X1 [Glycine max]
Glyma.01G003600	--	--	Biological Process: single-organism process (GO:0044699);;	--	--	--	--	--	PREDICTED: uncharacterized protein LOC100790501 [Glycine max]
Glyma.01G003700	--	--	Cellular Component: endoplasmic reticulum (GO:0005783);; Cellular Component: plasma membrane (GO:0005886);; Biological Process: protein folding (GO:0006457);; Biological Process: response to heat (GO:0009408);; Biological Process: systemic acquired resistance (GO:0009627);; Biological Process: response to high light intensity (GO:0009644);; Biological Process: response to endoplasmic reticulum st…	--	--	--	TLR4 regulator and MIR-interacting MSAP	--	PREDICTED: uncharacterized protein LOC100778421 [Glycine max]
Glyma.01G003800	[QR]	--	Cellular Component: cytoplasm (GO:0005737);; Molecular Function: histone-arginine N-methyltransferase activity (GO:0008469);; Biological Process: histone arginine methylation (GO:0034969);;	K11434|0.0|rcu:RCOM_1048110|protein arginine n-methyltransferase 1, putative (EC:2.1.1.125)	[OKT]	--	Methyltransferase domain;; Methyltransferase domain;; Ribosomal protein L11 methyltransferase (PrmA);; PRMT5 arginine-N-methyltransferase;; Methyltransferase domain;; Methyltransferase small domain;; Methyltransferase domain	Probable protein arginine N-methyltransferase 1 OS=Oryza sativa subsp. japonica (Rice) PE=2 SV=1	Hypothetical protein glysoja_037078 [Glycine soja]
Glyma.01G003900	[E]	Amino acid transport and metabolism	Biological Process: amino acid transport (GO:0006865);; Biological Process: ethylene biosynthetic process (GO:0009693);; Biological Process: fruit ripening (GO:0009835);; Molecular Function: 1-aminocyclopropane-1-carboxylate synthase activity (GO:0016847);; Molecular Function: pyridoxal phosphate binding (GO:0030170);; Biological Process: 1-aminocyclopropane-1-carboxylate biosynthetic process (GO…	K01762|0.0|pop:POPTR_762657|ACS6	[T]	Signal transduction mechanisms	Aminotransferase class I and II;; Beta-eliminating lyase	1-aminocyclopropane-1-carboxylate synthase 7 GN=ACS7 OS=Arabidopsis thaliana (Mouse-ear cress) PE=1 SV=1	PREDICTED: 1-aminocyclopropane-1-carboxylate synthase 7-like [Glycine max]
Glyma.01G004000	--	--	Molecular Function: phospholipase A2 activity (GO:0004623);; Biological Process: phospholipid metabolic process (GO:0006644);; Biological Process: lipid catabolic process (GO:0016042);;	--	--	--	--	Probable phospholipase A2 homolog 1 (Precursor) OS=Oryza sativa subsp. japonica (Rice) PE=2 SV=1	Putative phospholipase A2 like 1 [Glycine soja]
Glyma.01G004100	--	--	--	--	[Z]	Cytoskeleton	Regulator of Vps4 activity in the MVB pathway	--	PREDICTED: dentin sialophosphoprotein-like [Glycine max]
Glyma.01G004200	[R]	General function prediction only	Biological Process: methylation (GO:0032259);; Molecular Function: caffeoyl-CoA O-methyltransferase activity (GO:0042409);;	--	[Q]	Secondary metabolites biosynthesis, transport and catabolism	O-methyltransferase;; Methyltransferase domain;; Methyltransferase domain	Probable caffeoyl-CoA O-methyltransferase At4g26220 GN=At4g26220 OS=Arabidopsis thaliana (Mouse-ear cress) PE=2 SV=1	PREDICTED: probable caffeoyl-CoA O-methyltransferase At4g26220-like isoform 1 [Glycine max]
Glyma.01G004300	[J]	Translation, ribosomal structure and biogenesis	Molecular Function: structural constituent of ribosome (GO:0003735);; Cellular Component: ribosome (GO:0005840);; Biological Process: translation (GO:0006412);;	K02910|4e-74|rcu:RCOM_1048250|60S ribosomal protein L31, putative	[J]	Translation, ribosomal structure and biogenesis	Ribosomal protein L31e	60S ribosomal protein L31 GN=RPL31 OS=Nicotiana glutinosa (Tobacco) PE=2 SV=1	uncharacterized protein LOC100305583 [Glycine max]
Glyma.01G004400	--	--	Biological Process: metabolic process (GO:0008152);; Molecular Function: microtubule-severing ATPase activity (GO:0008568);;	--	[R]	General function prediction only	PPR repeat family;; PPR repeat;; Pentatricopeptide repeat domain;; PPR repeat;; DYW family of nucleic acid deaminases	Pentatricopeptide repeat-containing protein At3g14330 GN=PCMP-H57 OS=Arabidopsis thaliana (Mouse-ear cress) PE=2 SV=2	PREDICTED: pentatricopeptide repeat-containing protein At3g14330-like [Glycine max]
Glyma.01G004500	--	--	Cellular Component: ESCRT III complex (GO:0000815);; Biological Process: vacuolar transport (GO:0007034);; Biological Process: protein transport (GO:0015031);;	K12194|1e-138|rcu:RCOM_1048510|Charged multivesicular body protein 4b, putative	[U]	Intracellular trafficking, secretion, and vesicular transport	Snf7	Vacuolar protein sorting-associated protein 32 homolog 2 GN=At4g29160 OS=Arabidopsis thaliana (Mouse-ear cress) PE=1 SV=1	PREDICTED: vacuolar protein sorting-associated protein 32 homolog 2-like isoform X1 [Glycine max]
Glyma.01G004600	--	--	--	--	--	--	Protein of unknown function (DUF1070)	Arabinogalactan peptide 20 (Precursor) GN=AGP20 OS=Arabidopsis thaliana (Mouse-ear cress) PE=3 SV=1	unknown [Glycine max]
Glyma.01G004700	[DR]	--	Biological Process: mitotic cell cycle (GO:0000278);; Biological Process: double-strand break repair via homologous recombination (GO:0000724);; Cellular Component: nucleolus (GO:0005730);; Biological Process: DNA-dependent DNA replication (GO:0006261);; Biological Process: regulation of DNA replication (GO:0006275);; Biological Process: DNA methylation (GO:0006306);; Biological Process: mitotic …	--	[DR]	--	Mnd1 family	Meiotic nuclear division protein 1 homolog GN=MND1 OS=Arabidopsis thaliana (Mouse-ear cress) PE=1 SV=1	PREDICTED: meiotic nuclear division protein 1 homolog [Glycine max]
Glyma.01G004800	[RTKL]	--	Molecular Function: protein serine/threonine kinase activity (GO:0004674);; Molecular Function: ATP binding (GO:0005524);; Biological Process: protein phosphorylation (GO:0006468);;	--	--	--	Carbohydrate-binding protein of the ER;; Protein tyrosine kinase;; Protein kinase domain;; Leucine rich repeat	Probable LRR receptor-like serine/threonine-protein kinase At4g29180 (Precursor) GN=At4g29180 OS=Arabidopsis thaliana (Mouse-ear cress) PE=2 SV=2	PREDICTED: probable LRR receptor-like serine/threonine-protein kinase At4g29180-like [Glycine max]
Glyma.01G004900	[KAD]	--	Molecular Function: DNA binding (GO:0003677);; Molecular Function: chromatin binding (GO:0003682);;	K09422|1e-76|pop:POPTR_561710|MYB133	[K]	Transcription	Myb-like DNA-binding domain;; Myb-like DNA-binding domain	Transcription factor RAX3 GN=T16K5.40 OS=Arabidopsis thaliana (Mouse-ear cress) PE=2 SV=1	transcription factor MYBJ6 [Glycine max]
Glyma.01G005000	--	--	Molecular Function: metal ion binding (GO:0046872);;	--	[R]	General function prediction only	Zinc finger C-x8-C-x5-C-x3-H type (and similar)	Zinc finger CCCH domain-containing protein 20 GN=At2g19810 OS=Arabidopsis thaliana (Mouse-ear cress) PE=2 SV=1	PREDICTED: zinc finger CCCH domain-containing protein 20-like [Glycine max]
Glyma.01G005100	--	--	Molecular Function: iron ion binding (GO:0005506);; Cellular Component: cytoplasm (GO:0005737);; Biological Process: syncytium formation (GO:0006949);; Biological Process: inositol catabolic process (GO:0019310);; Biological Process: L-ascorbic acid biosynthetic process (GO:0019853);; Molecular Function: inositol oxygenase activity (GO:0050113);; Biological Process: oxidation-reduction process (G…	K00469|1e-164|vvi:100254212|hypothetical protein LOC100254212	[R]	General function prediction only	Family of unknown function (DUF706)	Inositol oxygenase 2 GN=MIOX2 OS=Arabidopsis thaliana (Mouse-ear cress) PE=2 SV=2	uncharacterized protein LOC100794523 [Glycine max]
Glyma.01G005200	[E]	Amino acid transport and metabolism	Molecular Function: gamma-glutamyltransferase activity (GO:0003840);; Cellular Component: vacuolar membrane (GO:0005774);; Biological Process: proteolysis (GO:0006508);; Biological Process: glutathione catabolic process (GO:0006751);; Biological Process: response to toxic substance (GO:0009636);; Cellular Component: integral component of membrane (GO:0016021);; Molecular Function: glutathione gam…	K00681|0.0|vvi:100247429|hypothetical protein LOC100247429	[E]	Amino acid transport and metabolism	Gamma-glutamyltranspeptidase	Gamma-glutamyltranspeptidase 3 GN=F17A13.30 OS=Arabidopsis thaliana (Mouse-ear cress) PE=2 SV=1	PREDICTED: gamma-glutamyltranspeptidase 3-like [Glycine max]
Glyma.01G005300	[U]	Intracellular trafficking, secretion, and vesicular transport	Molecular Function: protein binding (GO:0005515);; Cellular Component: Golgi apparatus (GO:0005794);; Cellular Component: coated pit (GO:0005905);; Biological Process: postreplication repair (GO:0006301);; Biological Process: intracellular protein transport (GO:0006886);; Molecular Function: protein transporter activity (GO:0008565);; Cellular Component: clathrin vesicle coat (GO:0030125);;	K12403|1e-98|pop:POPTR_717550|hypothetical protein	[U]	Intracellular trafficking, secretion, and vesicular transport	Clathrin adaptor complex small chain	AP-4 complex subunit sigma GN=At2g19790 OS=Arabidopsis thaliana (Mouse-ear cress) PE=1 SV=1	uncharacterized protein LOC100306047 [Glycine max]
Glyma.01G005400	[G]	Carbohydrate transport and metabolism	Molecular Function: 6-phosphofructokinase activity (GO:0003872);; Molecular Function: ATP binding (GO:0005524);; Biological Process: fructose 6-phosphate metabolic process (GO:0006002);; Biological Process: glycolytic process (GO:0006096);; Biological Process: carbohydrate phosphorylation (GO:0046835);;	K00850|0.0|rcu:RCOM_1048820|phosphofructokinase, putative (EC:2.7.1.11)	[G]	Carbohydrate transport and metabolism	Phosphofructokinase	ATP-dependent 6-phosphofructokinase 3 {ECO:0000255|HAMAP-Rule:MF_03186} GN=At4g26270 OS=Arabidopsis thaliana (Mouse-ear cress) PE=1 SV=1	PREDICTED: 6-phosphofructokinase 3-like [Glycine max]
Glyma.01G005500	--	--	Molecular Function: DNA binding (GO:0003677);; Cellular Component: nucleus (GO:0005634);; Biological Process: regulation of transcription, DNA-templated (GO:0006355);;	--	--	--	No apical meristem (NAM) protein	NAC domain-containing protein 73 {ECO:0000303|PubMed:15029955} OS=Arabidopsis thaliana (Mouse-ear cress) PE=2 SV=1	PREDICTED: uncharacterized protein LOC100795246 isoform X1 [Glycine max]
Glyma.01G005600	--	--	Molecular Function: kinase activity (GO:0016301);; Biological Process: phosphorylation (GO:0016310);; Molecular Function: 2-alkenal reductase [NAD(P)] activity (GO:0032440);; Biological Process: oxidation-reduction process (GO:0055114);;	--	--	--	Leucine Rich Repeat;; Leucine rich repeat;; Leucine Rich repeats (2 copies);; Leucine Rich repeat;; Leucine rich repeat N-terminal domain	Leucine-rich repeat extensin-like protein 6 (Precursor) GN=LRX6 OS=Arabidopsis thaliana (Mouse-ear cress) PE=2 SV=1	leucine-rich repeat extensin-like protein 4-like precursor [Glycine max]
Glyma.01G005700	--	--	--	--	--	--	HAD superfamily, subfamily IIIB (Acid phosphatase)	Acid phosphatase 1 (Precursor) GN=APS1 OS=Solanum lycopersicum (Tomato) PE=2 SV=1	Acid phosphatase 1, partial [Glycine soja]
Glyma.01G005800	--	--	Cellular Component: plant-type cell wall (GO:0009505);;	--	--	--	Protein of unknown function (DUF1005)	Vegetative cell wall protein gp1 (Precursor) GN=GP1 OS=Chlamydomonas reinhardtii (Chlamydomonas smithii) PE=1 SV=1	PREDICTED: uncharacterized protein LOC100805866 [Glycine max]
Glyma.01G005900	--	--	Molecular Function: actin binding (GO:0003779);; Cellular Component: cytoplasm (GO:0005737);; Cellular Component: cytoskeleton (GO:0005856);;	--	[Z]	Cytoskeleton	Profilin	Profilin-4 OS=Corylus avellana (European hazel) PE=1 SV=1	PREDICTED: profilin-like [Glycine max]
Glyma.01G006000	--	--	--	--	[K]	Transcription	--	--	uncharacterized protein LOC100306340 [Glycine max]
Glyma.01G006100	[J]	Translation, ribosomal structure and biogenesis	Molecular Function: arginine-tRNA ligase activity (GO:0004814);; Molecular Function: ATP binding (GO:0005524);; Cellular Component: cytoplasm (GO:0005737);; Biological Process: arginyl-tRNA aminoacylation (GO:0006420);;	K01887|0.0|rcu:RCOM_1049090|arginyl-tRNA synthetase, putative (EC:6.1.1.19)	[J]	Translation, ribosomal structure and biogenesis	tRNA synthetases class I (R);; DALR anticodon binding domain;; Arginyl tRNA synthetase N terminal domain	--	PREDICTED: arginine--tRNA ligase, cytoplasmic-like [Glycine max]
Glyma.01G006200	--	--	--	--	--	--	--	--	PREDICTED: programmed cell death protein 4-like isoform 1 [Glycine max]
Glyma.01G006400	[J]	Translation, ribosomal structure and biogenesis	Molecular Function: arginine-tRNA ligase activity (GO:0004814);; Molecular Function: ATP binding (GO:0005524);; Cellular Component: cytoplasm (GO:0005737);; Biological Process: arginyl-tRNA aminoacylation (GO:0006420);;	K01887|0.0|rcu:RCOM_1049090|arginyl-tRNA synthetase, putative (EC:6.1.1.19)	[J]	Translation, ribosomal structure and biogenesis	tRNA synthetases class I (R);; DALR anticodon binding domain;; Arginyl tRNA synthetase N terminal domain	--	PREDICTED: arginyl-tRNA synthetase isoform X1 [Glycine max]
Glyma.01G006500	[K]	Transcription	Molecular Function: DNA binding (GO:0003677);; Molecular Function: DNA-directed RNA polymerase activity (GO:0003899);; Biological Process: transcription, DNA-templated (GO:0006351);; Molecular Function: ribonucleoside binding (GO:0032549);;	K03021|0.0|vvi:100264262|hypothetical protein LOC100264262	[K]	Transcription	RNA polymerase Rpb2, domain 6;; RNA polymerase beta subunit;; RNA polymerase Rpb2, domain 7;; RNA polymerase Rpb2, domain 2;; RNA polymerase Rpb2, domain 3;; RNA polymerase Rpb2, domain 4;; RNA polymerase Rpb2, domain 5	DNA-directed RNA polymerase II subunit RPB2 GN=RPB2 OS=Solanum lycopersicum (Tomato) PE=2 SV=1	PREDICTED: DNA-directed RNA polymerase III subunit rpc2-like isoform X1 [Glycine max]
Glyma.01G006600	[RTKL]	--	Biological Process: response to superoxide (GO:0000303);; Molecular Function: protein serine/threonine kinase activity (GO:0004674);; Molecular Function: ATP binding (GO:0005524);; Cellular Component: cytoplasm (GO:0005737);; Biological Process: protein phosphorylation (GO:0006468);; Biological Process: fatty acid beta-oxidation (GO:0006635);; Biological Process: lipid transport (GO:0006869);; Bi…	K08333|0.0|vvi:100256057|similar to protein kinase family protein / WD-40 repeat family protein	[T]	Signal transduction mechanisms	Protein kinase domain;; WD domain, G-beta repeat;; HEAT repeat;; Protein tyrosine kinase	3-phosphoinositide-dependent protein kinase 2 OS=Arabidopsis thaliana (Mouse-ear cress) PE=1 SV=1	PREDICTED: probable serine/threonine-protein kinase vps15-like [Glycine max]
Glyma.01G006700	--	--	Molecular Function: carboxypeptidase activity (GO:0004180);; Biological Process: proteolysis (GO:0006508);;	--	[OPR]	--	Transferrin receptor-like dimerisation domain;; Peptidase family M28;; PA domain	Probable glutamate carboxypeptidase 2 GN=AMP1 OS=Arabidopsis thaliana (Mouse-ear cress) PE=1 SV=3	PREDICTED: probable glutamate carboxypeptidase 2-like isoform X1 [Glycine max]
Glyma.01G006800	--	--	Cellular Component: extracellular region (GO:0005576);; Cellular Component: cell wall (GO:0005618);; Cellular Component: cytoplasm (GO:0005737);; Biological Process: response to UV (GO:0009411);; Biological Process: flavonoid biosynthetic process (GO:0009813);; Molecular Function: lyase activity (GO:0016829);; Molecular Function: pectinesterase activity (GO:0030599);; Biological Process: cell wal…	K01051|0.0|rcu:RCOM_1049330|Pectinesterase PPE8B precursor, putative (EC:3.1.1.11)	--	--	Pectinesterase	Probable pectinesterase 53 (Precursor) GN=T29J13.150 OS=Arabidopsis thaliana (Mouse-ear cress) PE=2 SV=1	PREDICTED: probable pectinesterase 53-like [Glycine max]
Glyma.01G006900	--	--	--	--	--	--	--	--	uncharacterized protein LOC100527738 [Glycine max]
Glyma.01G007000	--	--	--	--	--	--	Protein of unknown function (DUF4005);; IQ calmodulin-binding motif	Protein IQ-DOMAIN 31 GN=IQD31 OS=Arabidopsis thaliana (Mouse-ear cress) PE=1 SV=1	PREDICTED: protein IQ-DOMAIN 14-like [Glycine max]
Glyma.01G007100	[V]	Defense mechanisms	Biological Process: drug transmembrane transport (GO:0006855);; Molecular Function: drug transmembrane transporter activity (GO:0015238);; Molecular Function: antiporter activity (GO:0015297);; Cellular Component: integral component of membrane (GO:0016021);;	--	[R]	General function prediction only	MatE	MATE efflux family protein 5 GN=F3L12.12 OS=Arabidopsis thaliana (Mouse-ear cress) PE=3 SV=1	PREDICTED: multidrug and toxin extrusion protein 2-like, partial [Glycine max]
Glyma.01G007200	[G]	Carbohydrate transport and metabolism	Molecular Function: hexokinase activity (GO:0004396);; Molecular Function: ATP binding (GO:0005524);; Biological Process: glycolytic process (GO:0006096);; Biological Process: carbohydrate phosphorylation (GO:0046835);;	K00844|0.0|pop:POPTR_825877|hexokinase (EC:2.7.1.1)	[G]	Carbohydrate transport and metabolism	Hexokinase;; Hexokinase	Hexokinase-1 GN=F19B15.160 OS=Arabidopsis thaliana (Mouse-ear cress) PE=1 SV=2	PREDICTED: hexokinase-1-like [Glycine max]
Glyma.01G007300	[G]	Carbohydrate transport and metabolism	Molecular Function: hexokinase activity (GO:0004396);; Molecular Function: ATP binding (GO:0005524);; Biological Process: glycolytic process (GO:0006096);; Biological Process: carbohydrate phosphorylation (GO:0046835);;	K00844|0.0|pop:POPTR_825877|hexokinase (EC:2.7.1.1)	[G]	Carbohydrate transport and metabolism	Hexokinase;; Hexokinase	Hexokinase-1 GN=F19B15.160 OS=Arabidopsis thaliana (Mouse-ear cress) PE=1 SV=2	PREDICTED: hexokinase-1-like [Glycine max]
Glyma.01G007400	[S]	Function unknown	Molecular Function: protein serine/threonine kinase activity (GO:0004674);; Molecular Function: ATP binding (GO:0005524);; Biological Process: protein phosphorylation (GO:0006468);; Cellular Component: integral component of membrane (GO:0016021);;	--	--	--	Protein kinase domain;; Protein tyrosine kinase;; Leucine Rich repeats (2 copies);; Leucine rich repeat;; Leucine Rich Repeat;; Leucine Rich repeat;; Leucine rich repeat;; Leucine rich repeat N-terminal domain	Receptor-like protein kinase 5 (Precursor) GN=F21O9.180 OS=Arabidopsis thaliana (Mouse-ear cress) PE=1 SV=1	PREDICTED: receptor-like protein kinase 5-like [Glycine max]
Glyma.01G007500	[S]	Function unknown	Molecular Function: protein serine/threonine kinase activity (GO:0004674);; Molecular Function: ATP binding (GO:0005524);; Biological Process: protein phosphorylation (GO:0006468);; Cellular Component: integral component of membrane (GO:0016021);;	--	--	--	Protein kinase domain;; Protein tyrosine kinase;; Leucine Rich repeats (2 copies);; Leucine rich repeat;; Leucine Rich Repeat;; Leucine Rich repeat;; Leucine rich repeat N-terminal domain;; Leucine rich repeat	Receptor-like protein kinase HSL1 (Precursor) GN=HSL1 OS=Arabidopsis thaliana (Mouse-ear cress) PE=2 SV=1	PREDICTED: receptor-like protein kinase HSL1-like [Glycine max]
Glyma.01G007700	--	--	Cellular Component: mitochondrial inner membrane presequence translocase complex (GO:0005744);; Biological Process: intracellular protein transport (GO:0006886);; Molecular Function: P-P-bond-hydrolysis-driven protein transmembrane transporter activity (GO:0015450);; Cellular Component: integral component of membrane (GO:0016021);; Biological Process: protein transmembrane transport (GO:0071806);;	--	[U]	Intracellular trafficking, secretion, and vesicular transport	Tim17/Tim22/Tim23/Pmp24 family	Mitochondrial import inner membrane translocase subunit TIM17-2 GN=TIM17-2 OS=Arabidopsis thaliana (Mouse-ear cress) PE=1 SV=2	PREDICTED: mitochondrial import inner membrane translocase subunit TIM17-2-like [Glycine max]
Glyma.01G007800	[L]	Replication, recombination and repair	Molecular Function: DNA binding (GO:0003677);; Molecular Function: chromatin binding (GO:0003682);; Molecular Function: DNA (cytosine-5-)-methyltransferase activity (GO:0003886);; Cellular Component: nucleus (GO:0005634);; Biological Process: DNA replication initiation (GO:0006270);; Biological Process: regulation of DNA replication (GO:0006275);; Biological Process: methylation-dependent chromat…	K00558|0.0|vvi:100258788|hypothetical protein LOC100258788	--	--	C-5 cytosine-specific DNA methylase;; Chromo (CHRromatin Organisation MOdifier) domain	DNA (cytosine-5)-methyltransferase CMT3 GN=CMT3 OS=Arabidopsis thaliana (Mouse-ear cress) PE=1 SV=2	PREDICTED: DNA (cytosine-5)-methyltransferase CMT3-like [Glycine max]
Glyma.01G007900	--	--	Biological Process: metabolic process (GO:0008152);; Molecular Function: transferase activity, transferring glycosyl groups (GO:0016757);;	--	[IM]	--	Glycosyl transferase family 21;; Glycosyl transferase family 2	--	PREDICTED: uncharacterized protein LOC100800015 [Glycine max]
Glyma.01G008000	--	--	Molecular Function: cytochrome-b5 reductase activity, acting on NAD(P)H (GO:0004128);; Biological Process: sterol biosynthetic process (GO:0016126);; Molecular Function: heme binding (GO:0020037);; Molecular Function: metal ion binding (GO:0046872);; Biological Process: oxidation-reduction process (GO:0055114);;	--	[C]	Energy production and conversion	Cytochrome b5-like Heme/Steroid binding domain	Cytochrome B5-like protein {ECO:0000303|PubMed:19054355} OS=Arabidopsis thaliana (Mouse-ear cress) PE=2 SV=1	PREDICTED: cytochrome b5-like [Glycine max]
Glyma.01G008100	--	--	--	--	--	--	Senescence-associated protein	--	PREDICTED: uncharacterized protein LOC100800545 [Glycine max]
Glyma.01G008200	[V]	Defense mechanisms	Molecular Function: ATP binding (GO:0005524);; Biological Process: drug transmembrane transport (GO:0006855);; Biological Process: metabolic process (GO:0008152);; Molecular Function: xenobiotic-transporting ATPase activity (GO:0008559);; Cellular Component: integral component of membrane (GO:0016021);; Biological Process: xenobiotic transport (GO:0042908);;	--	[Q]	Secondary metabolites biosynthesis, transport and catabolism	ABC transporter transmembrane region;; ABC transporter;; RecF/RecN/SMC N terminal domain;; AAA domain;; AAA ATPase domain;; P-loop containing region of AAA domain;; AAA domain;; Zeta toxin;; Predicted ATPase of the ABC class;; Protein of unknown function, DUF258;; Protein of unknown function (DUF1602)	Putative ABC transporter B family member 8 GN=MJI6.16 OS=Arabidopsis thaliana (Mouse-ear cress) PE=5 SV=1	PREDICTED: putative ABC transporter B family member 8-like [Glycine max]
Glyma.01G008300	--	--	Biological Process: phosphorelay signal transduction system (GO:0000160);; Molecular Function: signal transducer activity (GO:0004871);;	K14490|3e-25|pop:POPTR_789573|histidine phosphotransfer protein	[T]	Signal transduction mechanisms	Hpt domain	Histidine-containing phosphotransfer protein 4 GN=AHP4 OS=Arabidopsis thaliana (Mouse-ear cress) PE=1 SV=2	PREDICTED: histidine-containing phosphotransfer protein 4-like [Glycine max]
Glyma.01G008400	[R]	General function prediction only	Molecular Function: iron ion binding (GO:0005506);; Molecular Function: oxidoreductase activity, acting on paired donors, with incorporation or reduction of molecular oxygen, 2-oxoglutarate as one donor, and incorporation of one atom each of oxygen into both donors (GO:0016706);; Biological Process: oxidation-reduction process (GO:0055114);;	K06892|0.0|pop:POPTR_909566|hypothetical protein	[QR]	--	non-haem dioxygenase in morphine synthesis N-terminal;; 2OG-Fe(II) oxygenase superfamily	Probable 2-oxoglutarate-dependent dioxygenase At3g49630 GN=At3g50210 OS=Arabidopsis thaliana (Mouse-ear cress) PE=2 SV=1	PREDICTED: probable iron/ascorbate oxidoreductase DDB_G0283291-like isoform X2 [Glycine max]
Glyma.01G008500	[C]	Energy production and conversion	Molecular Function: malate dehydrogenase (decarboxylating) (NAD+) activity (GO:0004471);; Molecular Function: malate dehydrogenase (decarboxylating) (NADP+) activity (GO:0004473);; Cellular Component: cytosol (GO:0005829);; Biological Process: gluconeogenesis (GO:0006094);; Biological Process: malate metabolic process (GO:0006108);; Biological Process: cytoskeleton organization (GO:0007010);; Mol…	--	[C]	Energy production and conversion	Malic enzyme, NAD binding domain;; Malic enzyme, N-terminal domain	NADP-dependent malic enzyme OS=Vitis vinifera (Grape) PE=2 SV=1	PREDICTED: NADP-dependent malic enzyme-like [Glycine max]
Glyma.01G008600	--	--	Biological Process: mRNA splicing, via spliceosome (GO:0000398);; Biological Process: nuclear-transcribed mRNA catabolic process (GO:0000956);; Cellular Component: spliceosomal complex (GO:0005681);; Cellular Component: nucleolus (GO:0005730);; Biological Process: N-terminal protein myristoylation (GO:0006499);; Biological Process: vegetative to reproductive phase transition of meristem (GO:00102…	K06063|0.0|pop:POPTR_578522|hypothetical protein	[AB]	--	SKIP/SNW domain	SNW/SKI-interacting protein GN=T14N5.5 OS=Arabidopsis thaliana (Mouse-ear cress) PE=1 SV=1	GAMYB-binding protein [Glycine max]
Glyma.01G008700	--	--	Biological Process: transcription, RNA-templated (GO:0001172);; Molecular Function: RNA-directed RNA polymerase activity (GO:0003968);;	--	[A]	RNA processing and modification	RNA dependent RNA polymerase	Probable RNA-dependent RNA polymerase 5 GN=F6F22.4 OS=Arabidopsis thaliana (Mouse-ear cress) PE=2 SV=2	PREDICTED: probable RNA-dependent RNA polymerase 5-like [Glycine max]
Glyma.01G008800	[J]	Translation, ribosomal structure and biogenesis	Molecular Function: structural constituent of ribosome (GO:0003735);; Cellular Component: ribosome (GO:0005840);; Biological Process: translation (GO:0006412);; Molecular Function: rRNA binding (GO:0019843);;	--	[J]	Translation, ribosomal structure and biogenesis	Ribosomal protein S6	--	hypothetical protein glysoja_000890 [Glycine soja]
Glyma.01G008900	--	--	--	--	--	--	--	Golgin candidate 1 GN=GC1 OS=Arabidopsis thaliana (Mouse-ear cress) PE=2 SV=2	PREDICTED: golgin candidate 1-like [Glycine max]
Glyma.01G009000	--	--	--	--	--	--	Cotton fibre expressed protein	Protein TIC 214 {ECO:0000250|UniProtKB:P56785} GN=CsCp113 OS=Cucumis sativus (Cucumber) PE=3 SV=2	PREDICTED: uncharacterized protein LOC100802495 [Glycine max]
Glyma.01G009100	--	--	Molecular Function: nucleic acid binding (GO:0003676);; Molecular Function: protein dimerization activity (GO:0046983);;	--	--	--	Domain of unknown function (DUF4371);; hAT family C-terminal dimerisation region	--	PREDICTED: zinc finger MYM-type protein 1-like [Glycine max]
Glyma.01G009200	--	--	--	--	--	--	Polyketide cyclase / dehydrase and lipid transport	Lachrymatory-factor synthase (Precursor) GN=LFS OS=Allium cepa (Onion) PE=1 SV=1	PREDICTED: lachrymatory-factor synthase-like [Glycine max]
Glyma.01G009300	[R]	General function prediction only	Molecular Function: oligosaccharyl transferase activity (GO:0004576);; Cellular Component: endoplasmic reticulum membrane (GO:0005789);; Cellular Component: plasma membrane (GO:0005886);; Biological Process: rRNA processing (GO:0006364);; Biological Process: protein glycosylation (GO:0006486);; Biological Process: systemic acquired resistance (GO:0009627);; Biological Process: response to salt st…	K07151|0.0|vvi:100232931|LTM1	[O]	Posttranslational modification, protein turnover, chaperones	Oligosaccharyl transferase STT3 subunit	Dolichyl-diphosphooligosaccharide--protein glycosyltransferase subunit STT3A GN=STT3A OS=Arabidopsis thaliana (Mouse-ear cress) PE=2 SV=1	PREDICTED: dolichyl-diphosphooligosaccharide--protein glycosyltransferase subunit STT3A-like [Glycine max]
Glyma.01G009400	--	--	--	--	--	--	Protein of unknown function (DUF810)	Vegetative cell wall protein gp1 (Precursor) GN=GP1 OS=Chlamydomonas reinhardtii (Chlamydomonas smithii) PE=1 SV=1	PREDICTED: uncharacterized protein LOC100803214 [Glycine max]
Glyma.01G009500	--	--	Molecular Function: oxidoreductase activity (GO:0016491);; Biological Process: oxidation-reduction process (GO:0055114);;	--	--	--	NmrA-like family;; NADH(P)-binding;; 3-beta hydroxysteroid dehydrogenase/isomerase family;; NAD dependent epimerase/dehydratase family	Isoflavone reductase homolog OS=Lupinus albus (White lupin) PE=2 SV=1	Isoflavone reductase like [Glycine soja]
Glyma.01G009600	--	--	Molecular Function: DNA binding (GO:0003677);; Molecular Function: chromatin binding (GO:0003682);; Molecular Function: sequence-specific DNA binding transcription factor activity (GO:0003700);; Biological Process: regulation of transcription, DNA-templated (GO:0006355);;	--	--	--	MYB-CC type transfactor, LHEQLE motif;; Myb-like DNA-binding domain	Myb family transcription factor APL GN=APL OS=Arabidopsis thaliana (Mouse-ear cress) PE=2 SV=2	PREDICTED: myb family transcription factor APL-like isoform X1 [Glycine max]
Glyma.01G009700	--	--	Cellular Component: integral component of membrane (GO:0016021);;	--	--	--	--	--	hypothetical protein glysoja_000897 [Glycine soja]
Glyma.01G009800	[J]	Translation, ribosomal structure and biogenesis	Molecular Function: structural constituent of ribosome (GO:0003735);; Cellular Component: ribosome (GO:0005840);; Biological Process: translation (GO:0006412);;	--	--	--	Ribosomal protein L35	--	uncharacterized protein LOC100814427 [Glycine max]
Glyma.01G009900	[M]	Cell wall/membrane/envelope biogenesis	Biological Process: chloroplast organization (GO:0009658);; Cellular Component: chloroplast inner membrane (GO:0009706);; Biological Process: photorespiration (GO:0009853);; Biological Process: thylakoid membrane organization (GO:0010027);; Cellular Component: integral component of membrane (GO:0016021);; Biological Process: cellular cation homeostasis (GO:0030003);; Molecular Function: glycolate…	--	--	--	LrgB-like family	Plastidal glycolate/glycerate translocator 1, chloroplastic (Precursor) GN=PLGG1 OS=Arabidopsis thaliana (Mouse-ear cress) PE=2 SV=1	PREDICTED: plastidal glycolate/glycerate translocator 1, chloroplastic-like [Glycine max]
Glyma.01G010000	[IQ]	--	Molecular Function: ATP binding (GO:0005524);; Cellular Component: peroxisome (GO:0005777);; Biological Process: autophagy (GO:0006914);; Biological Process: response to symbiotic fungus (GO:0009610);; Molecular Function: ligase activity (GO:0016874);;	--	[I]	Lipid transport and metabolism	AMP-binding enzyme;; AMP-binding enzyme C-terminal domain	4-coumarate--CoA ligase-like 6 GN=4CLL6 OS=Arabidopsis thaliana (Mouse-ear cress) PE=2 SV=2	PREDICTED: 4-coumarate--CoA ligase-like 6-like isoform X1 [Glycine max]
Glyma.01G010100	[S]	Function unknown	Molecular Function: 4-alpha-glucanotransferase activity (GO:0004134);; Cellular Component: Golgi apparatus (GO:0005794);; Cellular Component: plasma membrane (GO:0005886);; Biological Process: glycogen metabolic process (GO:0005977);; Cellular Component: plasmodesma (GO:0009506);;	--	[R]	General function prediction only	Domain of unknown function DUF221;; Late exocytosis, associated with Golgi transport;; Domain of unknown function (DUF4463)	CSC1-like protein At1g32090 GN=At1g32090 OS=Arabidopsis thaliana (Mouse-ear cress) PE=1 SV=1	PREDICTED: uncharacterized protein RSN1-like [Glycine max]
Glyma.01G010200	[F]	Nucleotide transport and metabolism	Biological Process: MAPK cascade (GO:0000165);; Molecular Function: ATP binding (GO:0005524);; Biological Process: pentose-phosphate shunt (GO:0006098);; Biological Process: rRNA processing (GO:0006364);; Biological Process: protein targeting to membrane (GO:0006612);; Molecular Function: phosphoribulokinase activity (GO:0008974);; Cellular Component: chloroplast thylakoid membrane (GO:0009535);;…	K00855|0.0|rcu:RCOM_1316960|phosphoribulose kinase, putative (EC:2.7.1.19)	[TZ]	--	Phosphoribulokinase / Uridine kinase family	Phosphoribulokinase, chloroplastic (Precursor) OS=Mesembryanthemum crystallinum (Common ice plant) PE=2 SV=1	PREDICTED: phosphoribulokinase, chloroplastic-like [Glycine max]
Glyma.01G010300	--	--	Molecular Function: protein serine/threonine/tyrosine kinase activity (GO:0004712);; Cellular Component: mitochondrion (GO:0005739);; Cellular Component: Golgi apparatus (GO:0005794);; Cellular Component: plasma membrane (GO:0005886);; Biological Process: protein phosphorylation (GO:0006468);; Biological Process: protein transport (GO:0015031);; Cellular Component: integral component of membrane …	--	[U]	Intracellular trafficking, secretion, and vesicular transport	SCAMP family	Secretory carrier-associated membrane protein 4 GN=SCAMP4 OS=Arabidopsis thaliana (Mouse-ear cress) PE=2 SV=1	uncharacterized protein LOC100780723 [Glycine max]
Glyma.01G010400	[LKJ]	--	Biological Process: RNA methylation (GO:0001510);; Molecular Function: RNA binding (GO:0003723);; Molecular Function: ATP binding (GO:0005524);; Cellular Component: nucleolus (GO:0005730);; Cellular Component: cytosol (GO:0005829);; Biological Process: rRNA processing (GO:0006364);; Molecular Function: ATP-dependent helicase activity (GO:0008026);; Molecular Function: zinc ion binding (GO:0008270…	--	[A]	RNA processing and modification	DEAD/DEAH box helicase;; Helicase conserved C-terminal domain	DEAD-box ATP-dependent RNA helicase 5 GN=B1114D08.16-1 OS=Oryza sativa subsp. japonica (Rice) PE=2 SV=1	DEAD-box RNA helicase [Glycine max]
Glyma.01G010500	--	--	Molecular Function: ADP binding (GO:0043531);;	--	[T]	Signal transduction mechanisms	NB-ARC domain;; Leucine Rich repeats (2 copies);; Leucine rich repeat;; AAA domain	Disease resistance protein RPM1 GN=F17A9.20 OS=Arabidopsis thaliana (Mouse-ear cress) PE=1 SV=1	NBS-LRR type disease resistance protein [Glycine max]
Glyma.01G010600	--	--	Cellular Component: chloroplast thylakoid membrane (GO:0009535);; Cellular Component: chloroplast envelope (GO:0009941);; Biological Process: protein targeting to chloroplast (GO:0045036);;	--	--	--	--	--	uncharacterized protein LOC100500447 [Glycine max]
Glyma.01G010700	--	--	Molecular Function: ADP binding (GO:0043531);;	--	[T]	Signal transduction mechanisms	NB-ARC domain;; Leucine rich repeat;; AAA domain;; Leucine Rich repeats (2 copies);; NACHT domain;; Leucine Rich Repeat	Disease resistance protein RPM1 GN=F17A9.20 OS=Arabidopsis thaliana (Mouse-ear cress) PE=1 SV=1	PREDICTED: disease resistance protein RPM1-like [Glycine max]
Glyma.01G010800	--	--	--	--	--	--	--	Formin-like protein 7 OS=Oryza sativa subsp. japonica (Rice) PE=3 SV=2	PREDICTED: uncharacterized protein LOC102661674 [Glycine max]
Glyma.01G010900	--	--	Molecular Function: helicase activity (GO:0004386);; Biological Process: metabolic process (GO:0008152);;	--	--	--	--	--	uncharacterized protein LOC100791210 [Glycine max]
Glyma.01G011000	--	--	--	--	--	--	--	--	hypothetical protein glysoja_000911 [Glycine soja]
Glyma.01G011100	--	--	Cellular Component: proteasome complex (GO:0000502);;	K03039|0.0|pop:POPTR_826642|hypothetical protein	[O]	Posttranslational modification, protein turnover, chaperones	PCI domain	26S proteasome non-ATPase regulatory subunit 13 homolog A GN=RPN9A OS=Arabidopsis thaliana (Mouse-ear cress) PE=1 SV=1	uncharacterized protein LOC100793480 [Glycine max]
Glyma.01G011200	--	--	Molecular Function: GTPase activity (GO:0003924);; Molecular Function: signal transducer activity (GO:0004871);; Molecular Function: GTP binding (GO:0005525);; Cellular Component: nucleus (GO:0005634);; Biological Process: G-protein coupled receptor signaling pathway (GO:0007186);; Biological Process: metabolic process (GO:0008152);; Biological Process: gravitropism (GO:0009630);; Biological Proc…	--	[DT]	--	G-protein alpha subunit	Extra-large guanine nucleotide-binding protein 3 GN=XLG3 OS=Arabidopsis thaliana (Mouse-ear cress) PE=1 SV=1	PREDICTED: extra-large guanine nucleotide-binding protein 3-like isoform X1 [Glycine max]
Glyma.01G011300	--	--	Molecular Function: microtubule-severing ATPase activity (GO:0008568);; Biological Process: regulation of meristem growth (GO:0010075);; Biological Process: mRNA modification (GO:0016556);;	--	[R]	General function prediction only	PPR repeat family;; PPR repeat;; Pentatricopeptide repeat domain;; DYW family of nucleic acid deaminases;; PPR repeat	Pentatricopeptide repeat-containing protein At1g31920 GN=PCMP-H11 OS=Arabidopsis thaliana (Mouse-ear cress) PE=2 SV=1	PREDICTED: pentatricopeptide repeat-containing protein At1g31920-like [Glycine max]
Glyma.01G011400	--	--	Cellular Component: ESCRT II complex (GO:0000814);; Molecular Function: DNA binding (GO:0003677);; Biological Process: protein transport (GO:0015031);;	K12189|1e-112|pop:POPTR_676614|hypothetical protein	[S]	Function unknown	ESCRT-II complex subunit	Vacuolar protein sorting-associated protein 25 GN=VPS25 OS=Arabidopsis thaliana (Mouse-ear cress) PE=1 SV=1	PREDICTED: vacuolar protein sorting-associated protein 25-like [Glycine max]
Glyma.01G011500	--	--	Biological Process: lipid metabolic process (GO:0006629);; Molecular Function: hydrolase activity (GO:0016787);;	--	[IOT]	--	Lipase (class 3)	--	PREDICTED: uncharacterized protein LOC100806409 [Glycine max]
Glyma.01G011600	--	--	Biological Process: lipid metabolic process (GO:0006629);; Molecular Function: hydrolase activity (GO:0016787);;	--	[IOT]	--	Lipase (class 3)	--	PREDICTED: uncharacterized protein LOC100808014 [Glycine max]
Glyma.01G011700	--	--	Molecular Function: microtubule-severing ATPase activity (GO:0008568);; Biological Process: regulation of meristem growth (GO:0010075);; Biological Process: mRNA modification (GO:0016556);;	--	[R]	General function prediction only	PPR repeat family;; PPR repeat;; Pentatricopeptide repeat domain;; DYW family of nucleic acid deaminases;; PPR repeat	Pentatricopeptide repeat-containing protein At1g31920 GN=PCMP-H11 OS=Arabidopsis thaliana (Mouse-ear cress) PE=2 SV=1	PREDICTED: pentatricopeptide repeat-containing protein At1g31920-like [Glycine max]
Glyma.01G011800	--	--	Biological Process: metabolic process (GO:0008152);; Molecular Function: hydrolase activity (GO:0016787);;	--	[IOT]	--	--	--	PREDICTED: uncharacterized protein LOC102665971 [Glycine max]
Glyma.01G011900	--	--	Biological Process: metabolic process (GO:0008152);; Molecular Function: transferase activity (GO:0016740);;	--	[R]	General function prediction only	Domain of unknown function;; Ankyrin repeats (3 copies);; Ankyrin repeats (many copies);; Domain of unknown function (DUF4219);; gag-polypeptide of LTR copia-type;; Ankyrin repeat;; Ankyrin repeats (many copies);; Ankyrin repeat	Ankyrin repeat-containing protein At3g12360 GN=At3g12360 OS=Arabidopsis thaliana (Mouse-ear cress) PE=2 SV=1	PREDICTED: uncharacterized protein LOC100808539 [Glycine max]
Glyma.01G012000	[S]	Function unknown	Molecular Function: ADP binding (GO:0043531);;	--	[T]	Signal transduction mechanisms	NB-ARC domain;; Leucine Rich repeats (2 copies);; Leucine rich repeat;; Leucine Rich Repeat	Putative disease resistance protein RGA4 GN=RGA4 OS=Solanum bulbocastanum (Wild potato) PE=2 SV=1	PREDICTED: putative disease resistance protein RGA3-like [Glycine max]
Glyma.01G012100	--	--	Biological Process: lipid metabolic process (GO:0006629);; Molecular Function: hydrolase activity (GO:0016787);;	--	[IOT]	--	Lipase (class 3)	--	PREDICTED: uncharacterized protein LOC100807640 [Glycine max]
Glyma.01G012200	--	--	Biological Process: lipid metabolic process (GO:0006629);; Molecular Function: hydrolase activity (GO:0016787);;	--	[IOT]	--	Lipase (class 3)	--	PREDICTED: uncharacterized protein LOC102666105 [Glycine max]
Glyma.01G012300	[S]	Function unknown	--	--	[S]	Function unknown	Domain of unknown function DUF59	MIP18 family protein At1g68310 GN=At1g68310 OS=Arabidopsis thaliana (Mouse-ear cress) PE=2 SV=2	PREDICTED: MIP18 family protein At1g68310-like isoform X1 [Glycine max]
Glyma.01G012400	--	--	Cellular Component: chloroplast stroma (GO:0009570);; Biological Process: leaf morphogenesis (GO:0009965);; Biological Process: regulation of proton transport (GO:0010155);; Biological Process: cell differentiation (GO:0030154);; Biological Process: protein autophosphorylation (GO:0046777);;	--	--	--	Protein of unknown function (DUF760)	--	hypothetical protein glysoja_000926 [Glycine soja]
Glyma.01G012500	--	--	Molecular Function: DNA binding (GO:0003677);; Molecular Function: translation elongation factor activity (GO:0003746);; Cellular Component: nucleus (GO:0005634);; Biological Process: transcription, DNA-templated (GO:0006351);; Biological Process: translational elongation (GO:0006414);;	--	[S]	Function unknown	TFIIS helical bundle-like domain	Pollen-specific leucine-rich repeat extensin-like protein 1 (Precursor) GN=PEX1 OS=Arabidopsis thaliana (Mouse-ear cress) PE=2 SV=1	PREDICTED: protein IWS1 homolog isoform 1 [Glycine max]
Glyma.01G012700	[Z]	Cytoskeleton	Molecular Function: microtubule motor activity (GO:0003777);; Molecular Function: ATP binding (GO:0005524);; Cellular Component: kinesin complex (GO:0005871);; Cellular Component: microtubule (GO:0005874);; Biological Process: microtubule-based movement (GO:0007018);; Molecular Function: microtubule binding (GO:0008017);; Biological Process: metabolic process (GO:0008152);; Molecular Function: tr…	--	[Z]	Cytoskeleton	Kinesin motor domain	Kinesin-like protein KIN12A OS=Arabidopsis thaliana (Mouse-ear cress) PE=1 SV=1	PREDICTED: kinesin-like protein KIN12A-like isoform X1 [Glycine max]
Glyma.01G012800	--	--	Biological Process: lipid metabolic process (GO:0006629);; Molecular Function: hydrolase activity (GO:0016787);;	--	[IOT]	--	Lipase (class 3)	--	PREDICTED: uncharacterized protein LOC100808014 [Glycine max]
Glyma.01G012900	[L]	Replication, recombination and repair	Biological Process: metabolic process (GO:0008152);; Biological Process: cellular process (GO:0009987);; Molecular Function: hydrolase activity (GO:0016787);;	--	[D]	Cell cycle control, cell division, chromosome partitioning	PIF1-like helicase;; Helicase	--	PREDICTED: uncharacterized protein LOC102659864 [Glycine max]
Glyma.01G013000	--	--	Biological Process: metabolic process (GO:0008152);; Molecular Function: transferase activity (GO:0016740);;	--	[R]	General function prediction only	Domain of unknown function	Ankyrin repeat-containing protein At3g12360 GN=At3g12360 OS=Arabidopsis thaliana (Mouse-ear cress) PE=2 SV=1	PREDICTED: ankyrin repeat-containing protein At3g12360-like, partial [Glycine max]
Glyma.01G013100	[S]	Function unknown	Molecular Function: ADP binding (GO:0043531);;	--	[T]	Signal transduction mechanisms	NB-ARC domain;; Leucine Rich repeats (2 copies);; Leucine rich repeat;; Leucine Rich Repeat;; Leucine rich repeat	Putative disease resistance protein RGA4 GN=RGA4 OS=Solanum bulbocastanum (Wild potato) PE=2 SV=1	PREDICTED: putative disease resistance protein RGA4-like [Glycine max]
Glyma.01G013200	--	--	Biological Process: lipid metabolic process (GO:0006629);;	--	[IOT]	--	Lipase (class 3)	--	PREDICTED: uncharacterized protein LOC102666641 [Glycine max]
Glyma.01G013300	--	--	Biological Process: metabolic process (GO:0008152);; Molecular Function: transferase activity (GO:0016740);;	--	[R]	General function prediction only	Domain of unknown function;; gag-polypeptide of LTR copia-type;; Ankyrin repeats (3 copies);; Ankyrin repeats (many copies);; Ankyrin repeat;; Domain of unknown function (DUF4219);; Ankyrin repeats (many copies);; Ankyrin repeat	Ankyrin repeat-containing protein At3g12360 GN=At3g12360 OS=Arabidopsis thaliana (Mouse-ear cress) PE=2 SV=1	PREDICTED: uncharacterized protein LOC100811748 [Glycine max]
Glyma.01G013400	--	--	Molecular Function: binding (GO:0005488);; Biological Process: cellular process (GO:0009987);; Molecular Function: kinase activity (GO:0016301);;	--	--	--	Protein tyrosine kinase;; Protein kinase domain	Putative cysteine-rich receptor-like protein kinase 30 (Precursor) GN=CRK30 OS=Arabidopsis thaliana (Mouse-ear cress) PE=3 SV=1	hypothetical protein PHAVU_008G058700g [Phaseolus vulgaris]
Glyma.01G013500	[RTKL]	--	Molecular Function: protein serine/threonine kinase activity (GO:0004674);; Molecular Function: ATP binding (GO:0005524);; Biological Process: protein phosphorylation (GO:0006468);;	--	--	--	Salt stress response/antifungal;; Protein tyrosine kinase;; Protein kinase domain	Cysteine-rich receptor-like protein kinase 10 (Precursor) GN=F21P8.70 OS=Arabidopsis thaliana (Mouse-ear cress) PE=1 SV=3	PREDICTED: cysteine-rich receptor-like protein kinase 10-like [Glycine max]
Glyma.01G013600	--	--	Molecular Function: sequence-specific DNA binding transcription factor activity (GO:0003700);; Cellular Component: nucleus (GO:0005634);; Biological Process: regulation of transcription, DNA-templated (GO:0006355);; Molecular Function: sequence-specific DNA binding (GO:0043565);;	K09060|0.0|vvi:100243644|hypothetical protein LOC100243644	--	--	G-box binding protein MFMR;; bZIP transcription factor;; Basic region leucine zipper	Transcription factor HBP-1a OS=Triticum aestivum (Wheat) PE=2 SV=1	PREDICTED: transcription factor HBP-1a isoform X2 [Glycine max]
Glyma.01G013800	[O]	Posttranslational modification, protein turnover, chaperones	--	--	--	--	Domain of unknown function (DUF3444);; DnaJ domain	Vegetative cell wall protein gp1 (Precursor) GN=GP1 OS=Chlamydomonas reinhardtii (Chlamydomonas smithii) PE=1 SV=1	PREDICTED: uncharacterized protein LOC100813361 [Glycine max]
Glyma.01G013900	--	--	Molecular Function: hydrolase activity, hydrolyzing O-glycosyl compounds (GO:0004553);; Cellular Component: cell wall (GO:0005618);; Biological Process: cellular glucan metabolic process (GO:0006073);; Molecular Function: xyloglucan:xyloglucosyl transferase activity (GO:0016762);; Cellular Component: apoplast (GO:0048046);; Biological Process: cell wall organization (GO:0071555);;	K08235|0.0|pop:POPTR_423757|hypothetical protein	--	--	Glycosyl hydrolases family 16;; Xyloglucan endo-transglycosylase (XET) C-terminus	Probable xyloglucan endotransglucosylase/hydrolase protein 30 (Precursor) GN=F3C3.5 OS=Arabidopsis thaliana (Mouse-ear cress) PE=2 SV=2	PREDICTED: probable xyloglucan endotransglucosylase/hydrolase protein 30-like [Glycine max]
Glyma.01G014000	[M]	Cell wall/membrane/envelope biogenesis	Cellular Component: integral component of membrane (GO:0016021);; Molecular Function: cellulose synthase (UDP-forming) activity (GO:0016760);; Biological Process: cellulose biosynthetic process (GO:0030244);; Molecular Function: 1,4-beta-D-xylan synthase activity (GO:0047517);;	--	--	--	Cellulose synthase;; RING/Ubox like zinc-binding domain;; Glycosyltransferase like family 2;; Glycosyl transferase family group 2	Cellulose synthase-like protein D2 GN=CSLD2 OS=Oryza sativa subsp. indica (Rice) PE=3 SV=1	PREDICTED: cellulose synthase-like protein D2-like isoform X1 [Glycine max]
Glyma.01G014100	[R]	General function prediction only	Cellular Component: plasma membrane (GO:0005886);; Biological Process: metabolic process (GO:0008152);; Biological Process: determination of bilateral symmetry (GO:0009855);; Biological Process: polarity specification of adaxial/abaxial axis (GO:0009944);; Biological Process: meristem initiation (GO:0010014);; Biological Process: regulation of meristem growth (GO:0010075);; Molecular Function: hy…	--	[R]	General function prediction only	Alpha/beta hydrolase family;; Alpha/beta hydrolase family;; alpha/beta hydrolase fold	Guanine nucleotide-binding protein subunit gamma 3 (Precursor) GN=GG3 OS=Arabidopsis thaliana (Mouse-ear cress) PE=2 SV=1	PREDICTED: alpha/beta hydrolase domain-containing protein 17C-like isoform X1 [Glycine max]
Glyma.01G014200	--	--	Molecular Function: glycerol-3-phosphate O-acyltransferase activity (GO:0004366);; Biological Process: unsaturated fatty acid biosynthetic process (GO:0006636);; Biological Process: phosphatidylglycerol biosynthetic process (GO:0006655);; Cellular Component: chloroplast stroma (GO:0009570);; Biological Process: chlorophyll biosynthetic process (GO:0015995);; Biological Process: CDP-diacylglycerol…	K00630|0.0|vvi:100264363|hypothetical protein LOC100264363	--	--	Glycerol-3-phosphate acyltransferase N-terminal;; Acyltransferase	Glycerol-3-phosphate acyltransferase, chloroplastic (Precursor) GN=PLSB OS=Phaseolus vulgaris (Kidney bean) PE=2 SV=1	PREDICTED: glycerol-3-phosphate acyltransferase, chloroplastic-like isoform X1 [Glycine max]
Glyma.01G014300	--	--	Molecular Function: dolichyl-diphosphooligosaccharide-protein glycotransferase activity (GO:0004579);; Biological Process: protein glycosylation (GO:0006486);; Cellular Component: oligosaccharyltransferase complex (GO:0008250);; Cellular Component: integral component of membrane (GO:0016021);; Biological Process: negative regulation of programmed cell death (GO:0043069);;	--	[DO]	--	DAD family	Dolichyl-diphosphooligosaccharide--protein glycosyltransferase subunit DAD2 GN=DAD2 OS=Arabidopsis thaliana (Mouse-ear cress) PE=2 SV=1	PREDICTED: dolichyl-diphosphooligosaccharide--protein glycosyltransferase subunit DAD1-like, partial [Glycine max]
Glyma.01G014400	[MG]	--	Biological Process: response to oxidative stress (GO:0006979);; Cellular Component: thylakoid (GO:0009579);; Cellular Component: plastoglobule (GO:0010287);; Biological Process: cellular response to water deprivation (GO:0042631);;	--	[R]	General function prediction only	NADH(P)-binding;; NAD dependent epimerase/dehydratase family;; 3-beta hydroxysteroid dehydrogenase/isomerase family	Uncharacterized protein At1g32220, chloroplastic (Precursor) GN=At1g32220 OS=Arabidopsis thaliana (Mouse-ear cress) PE=2 SV=1	uncharacterized protein LOC100791538 [Glycine max]
Glyma.01G014500	--	--	Cellular Component: intracellular part (GO:0044424);;	--	--	--	Survival motor neuron protein (SMN)	--	uncharacterized protein LOC100792596 [Glycine max]
Glyma.01G014600	[K]	Transcription	Cellular Component: nucleus (GO:0005634);; Biological Process: regulation of transcription, DNA-templated (GO:0006355);; Molecular Function: lipid binding (GO:0008289);; Molecular Function: sequence-specific DNA binding (GO:0043565);;	--	--	--	START domain;; Homeobox domain	Homeobox-leucine zipper protein HDG5 GN=MQD22.1 OS=Arabidopsis thaliana (Mouse-ear cress) PE=2 SV=3	PREDICTED: homeobox-leucine zipper protein ROC3-like isoform X1 [Glycine max]
Glyma.01G014700	--	--	Cellular Component: nucleus (GO:0005634);; Molecular Function: methyltransferase activity (GO:0008168);; Molecular Function: oxidoreductase activity (GO:0016491);; Biological Process: methylation (GO:0032259);; Biological Process: oxidation-reduction process (GO:0055114);;	--	[R]	General function prediction only	JmjC domain, hydroxylase;; jmjN domain;; C5HC2 zinc finger	Lysine-specific demethylase JMJ706 GN=OSJNBa0035H01.2 OS=Oryza sativa subsp. japonica (Rice) PE=2 SV=1	PREDICTED: uncharacterized protein LOC100306287 isoform X2 [Glycine max]
Glyma.01G014800	--	--	Molecular Function: DNA binding (GO:0003677);; Molecular Function: chromatin binding (GO:0003682);; Biological Process: transcription, DNA-templated (GO:0006351);; Biological Process: seed development (GO:0048316);; Biological Process: carpel development (GO:0048440);;	--	--	--	Myb-like DNA-binding domain	Probable transcription factor KAN2 GN=KAN2 OS=Arabidopsis thaliana (Mouse-ear cress) PE=2 SV=1	Putative transcription factor KAN2 [Glycine soja]
Glyma.01G014900	[E]	Amino acid transport and metabolism	Molecular Function: shikimate kinase activity (GO:0004765);; Biological Process: glycine catabolic process (GO:0006546);; Biological Process: unsaturated fatty acid biosynthetic process (GO:0006636);; Biological Process: oxidoreduction coenzyme metabolic process (GO:0006733);; Biological Process: vitamin metabolic process (GO:0006766);; Biological Process: aromatic amino acid family biosynthetic …	--	--	--	Shikimate kinase	Probable inactive shikimate kinase like 2, chloroplastic (Precursor) GN=SKL2 OS=Arabidopsis thaliana (Mouse-ear cress) PE=2 SV=2	PREDICTED: probable inactive shikimate kinase like 2, chloroplastic-like [Glycine max]
Glyma.01G015000	--	--	Molecular Function: NAD+ ADP-ribosyltransferase activity (GO:0003950);; Biological Process: metabolic process (GO:0008152);;	--	--	--	RCD1-SRO-TAF4 (RST) plant domain;; Poly(ADP-ribose) polymerase catalytic domain	Inactive poly [ADP-ribose] polymerase RCD1 GN=F3C3.1 OS=Arabidopsis thaliana (Mouse-ear cress) PE=1 SV=1	PREDICTED: inactive poly [ADP-ribose] polymerase RCD1-like [Glycine max]
Glyma.01G015100	--	--	Molecular Function: structural molecule activity (GO:0005198);; Cellular Component: chloroplast thylakoid membrane (GO:0009535);; Cellular Component: plastoglobule (GO:0010287);;	--	--	--	PAP_fibrillin	Plastoglobulin-1, chloroplastic (Precursor) GN=PG1 OS=Pisum sativum (Garden pea) PE=1 SV=1	PREDICTED: plastoglobulin-1, chloroplastic-like [Glycine max]
Glyma.01G015200	--	--	Molecular Function: NAD+ ADP-ribosyltransferase activity (GO:0003950);; Biological Process: metabolic process (GO:0008152);;	--	--	--	--	Inactive poly [ADP-ribose] polymerase RCD1 GN=F3C3.1 OS=Arabidopsis thaliana (Mouse-ear cress) PE=1 SV=1	PREDICTED: inactive poly [ADP-ribose] polymerase RCD1-like [Glycine max]
Glyma.01G015300	--	--	--	--	--	--	--	--	PREDICTED: uncharacterized protein LOC100500391 isoform X1 [Glycine max]
Glyma.01G015400	--	--	--	--	--	--	--	--	PREDICTED: uncharacterized protein LOC100808005 [Glycine max]
Glyma.01G015500	--	--	Molecular Function: nucleotide binding (GO:0000166);; Molecular Function: nucleic acid binding (GO:0003676);;	--	--	--	RNA recognition motif. (a.k.a. RRM, RBD, or RNP domain);; RNA recognition motif (a.k.a. RRM, RBD, or RNP domain)	Binding partner of ACD11 1 {ECO:0000303|PubMed:18845362} OS=Arabidopsis thaliana (Mouse-ear cress) PE=1 SV=1	PREDICTED: uncharacterized protein LOC100809613 [Glycine max]
Glyma.01G015600	--	--	Molecular Function: SNAP receptor activity (GO:0005484);; Biological Process: intracellular protein transport (GO:0006886);; Cellular Component: membrane (GO:0016020);; Biological Process: vesicle-mediated transport (GO:0016192);; Biological Process: membrane fusion (GO:0061025);;	--	[U]	Intracellular trafficking, secretion, and vesicular transport	Syntaxin-like protein;; SNARE domain;; Syntaxin	Syntaxin-22 GN=MSD23.9 OS=Arabidopsis thaliana (Mouse-ear cress) PE=1 SV=1	PREDICTED: syntaxin-22-like isoform X1 [Glycine max]
Glyma.01G015700	--	--	Biological Process: gamete generation (GO:0007276);; Biological Process: microsporogenesis (GO:0009556);; Molecular Function: anaphase-promoting complex binding (GO:0010997);; Molecular Function: ligase activity (GO:0016874);; Biological Process: regulation of DNA endoreduplication (GO:0032875);; Biological Process: positive regulation of protein catabolic process (GO:0045732);; Biological Proces…	--	--	--	--	--	PREDICTED: uncharacterized protein LOC100812279 isoform X3 [Glycine max]
Glyma.01G015800	[RTKL]	--	Biological Process: activation of MAPK activity (GO:0000187);; Molecular Function: protein serine/threonine kinase activity (GO:0004674);; Molecular Function: MAP kinase kinase activity (GO:0004708);; Molecular Function: ATP binding (GO:0005524);;	--	[T]	Signal transduction mechanisms	Protein kinase domain;; Protein tyrosine kinase;; Kinase-like	Mitogen-activated protein kinase kinase 10 GN=MKK10 OS=Arabidopsis thaliana (Mouse-ear cress) PE=1 SV=1	PREDICTED: mitogen-activated protein kinase kinase 5-like [Glycine max]
Glyma.01G015900	[K]	Transcription	Molecular Function: sequence-specific DNA binding transcription factor activity (GO:0003700);; Cellular Component: nucleus (GO:0005634);; Biological Process: regulation of transcription, DNA-templated (GO:0006355);; Biological Process: response to heat (GO:0009408);; Molecular Function: sequence-specific DNA binding (GO:0043565);;	--	[K]	Transcription	HSF-type DNA-binding	Heat shock factor protein HSF8 GN=HSF8 OS=Solanum peruvianum (Peruvian tomato) PE=2 SV=1	PREDICTED: heat shock factor protein HSF8-like [Glycine max]
Glyma.01G016100	--	--	--	--	[R]	General function prediction only	PPR repeat family;; PPR repeat;; PPR repeat;; Pentatricopeptide repeat domain;; Evolutionarily conserved signalling intermediate in Toll pathway;; Mitochondrial 28S ribosomal protein S27	Pentatricopeptide repeat-containing protein At3g22470, mitochondrial (Precursor) GN=At3g22470 OS=Arabidopsis thaliana (Mouse-ear cress) PE=2 SV=1	PREDICTED: pentatricopeptide repeat-containing protein At1g12300, mitochondrial-like isoform X1 [Glycine max]
Glyma.01G016200	--	--	Molecular Function: nucleic acid binding (GO:0003676);; Biological Process: protein N-linked glycosylation (GO:0006487);; Biological Process: N-terminal protein myristoylation (GO:0006499);; Molecular Function: zinc ion binding (GO:0008270);; Biological Process: response to symbiotic fungus (GO:0009610);; Molecular Function: ligase activity (GO:0016874);;	K11971|1e-47|rcu:RCOM_1278640|ring finger protein, putative	[O]	Posttranslational modification, protein turnover, chaperones	IBR domain	--	E3 ubiquitin-protein ligase RNF14 [Glycine soja]
Glyma.01G016300	--	--	Biological Process: protein N-linked glycosylation (GO:0006487);; Biological Process: N-terminal protein myristoylation (GO:0006499);; Molecular Function: zinc ion binding (GO:0008270);; Biological Process: response to symbiotic fungus (GO:0009610);; Molecular Function: ligase activity (GO:0016874);;	K11971|6e-28|vvi:100262589|hypothetical protein LOC100262589	[O]	Posttranslational modification, protein turnover, chaperones	RWD domain	--	hypothetical protein glysoja_024224 [Glycine soja]
Glyma.01G016400	--	--	Molecular Function: N-acetylglucosaminyldiphosphodolichol N-acetylglucosaminyltransferase activity (GO:0004577);; Biological Process: metabolic process (GO:0008152);;	K07441|1e-113|vvi:100262464|hypothetical protein LOC100262464	[R]	General function prediction only	Oligosaccharide biosynthesis protein Alg14 like	--	PREDICTED: UDP-N-acetylglucosamine transferase subunit ALG14 homolog isoform X1 [Glycine max]
Glyma.01G016500	[V]	Defense mechanisms	Molecular Function: ATP binding (GO:0005524);; Biological Process: metabolic process (GO:0008152);; Cellular Component: integral component of membrane (GO:0016021);; Molecular Function: ATPase activity, coupled to transmembrane movement of substances (GO:0042626);; Biological Process: transmembrane transport (GO:0055085);;	--	[Q]	Secondary metabolites biosynthesis, transport and catabolism	ABC transporter transmembrane region;; ABC transporter;; RecF/RecN/SMC N terminal domain;; Predicted ATPase of the ABC class;; AAA domain;; P-loop containing region of AAA domain;; AAA domain;; Zeta toxin;; AAA ATPase domain;; Protein of unknown function, DUF258;; AAA domain (dynein-related subfamily);; Gtr1/RagA G protein conserved region;; Protein of unknown function (DUF1602)	ABC transporter B family member 2 (Precursor) GN=F20B18.70 OS=Arabidopsis thaliana (Mouse-ear cress) PE=1 SV=3	PREDICTED: ABC transporter B family member 2-like [Glycine max]
Glyma.01G016600	[KAD]	--	Molecular Function: DNA binding (GO:0003677);; Molecular Function: chromatin binding (GO:0003682);; Molecular Function: sequence-specific DNA binding transcription factor activity (GO:0003700);; Cellular Component: nucleus (GO:0005634);; Biological Process: regulation of transcription, DNA-templated (GO:0006355);;	K09422|1e-120|pop:POPTR_554033|MYB130	[K]	Transcription	Myb-like DNA-binding domain;; Myb-like DNA-binding domain	Transcription factor MYB39 GN=dl4925c OS=Arabidopsis thaliana (Mouse-ear cress) PE=2 SV=1	PREDICTED: transcription factor MYB39 isoform X2 [Glycine max]
Glyma.01G016700	--	--	Molecular Function: magnesium ion binding (GO:0000287);; Molecular Function: ATP binding (GO:0005524);; Cellular Component: intracellular (GO:0005622);; Biological Process: phosphorylation (GO:0016310);; Biological Process: inositol trisphosphate metabolic process (GO:0032957);; Molecular Function: inositol tetrakisphosphate 1-kinase activity (GO:0047325);; Molecular Function: inositol-1,3,4-tris…	K00913|1e-163|pop:POPTR_852723|hypothetical protein	--	--	Inositol 1, 3, 4-trisphosphate 5/6-kinase	Inositol-tetrakisphosphate 1-kinase 5 {ECO:0000305} OS=Oryza sativa subsp. japonica (Rice) PE=2 SV=1	PREDICTED: inositol-tetrakisphosphate 1-kinase 1-like isoform X1 [Glycine max]
Glyma.01G016800	[S]	Function unknown	Biological Process: phosphatidylinositol biosynthetic process (GO:0006661);;	--	[S]	Function unknown	SNARE associated Golgi protein	Uncharacterized membrane protein At4g09580 GN=At4g09580 OS=Arabidopsis thaliana (Mouse-ear cress) PE=1 SV=1	PREDICTED: uncharacterized membrane protein At4g09580-like [Glycine max]
Glyma.01G016900	[R]	General function prediction only	Molecular Function: nucleotide binding (GO:0000166);; Molecular Function: nucleic acid binding (GO:0003676);; Biological Process: cellular process (GO:0009987);;	--	[R]	General function prediction only	RNA recognition motif (a.k.a. RRM, RBD, or RNP domain);; RNA recognition motif. (a.k.a. RRM, RBD, or RNP domain);; RNA recognition motif. (a.k.a. RRM, RBD, or RNP domain)	Nucleolin 2 GN=K24M9.11 OS=Arabidopsis thaliana (Mouse-ear cress) PE=2 SV=1	PREDICTED: nucleolar protein 12-like [Glycine max]
Glyma.01G017000	--	--	--	--	--	--	TPR repeat;; Tetratricopeptide repeat	--	PREDICTED: uncharacterized protein LOC100788211 [Glycine max]
Glyma.01G017100	[MG]	--	Molecular Function: 3-beta-hydroxy-delta5-steroid dehydrogenase activity (GO:0003854);; Biological Process: steroid biosynthetic process (GO:0006694);; Molecular Function: cinnamoyl-CoA reductase activity (GO:0016621);; Molecular Function: coenzyme binding (GO:0050662);; Biological Process: oxidation-reduction process (GO:0055114);;	--	[V]	Defense mechanisms	3-beta hydroxysteroid dehydrogenase/isomerase family;; NAD dependent epimerase/dehydratase family;; NADH(P)-binding	Cinnamoyl-CoA reductase 2 GN=CCR2 OS=Arabidopsis thaliana (Mouse-ear cress) PE=1 SV=1	PREDICTED: cinnamoyl-CoA reductase 2-like [Glycine max]
Glyma.01G017200	--	--	Biological Process: metabolic process (GO:0008152);; Molecular Function: zinc ion binding (GO:0008270);; Molecular Function: ligase activity (GO:0016874);;	--	[O]	Posttranslational modification, protein turnover, chaperones	Ring finger domain;; RING-H2 zinc finger;; zinc-RING finger domain;; Zinc finger, C3HC4 type (RING finger)	RING-H2 finger protein ATL29 GN=ATL29 OS=Arabidopsis thaliana (Mouse-ear cress) PE=3 SV=1	PREDICTED: RING-H2 finger protein ATL29-like [Glycine max]
Glyma.01G017300	[O]	Posttranslational modification, protein turnover, chaperones	Biological Process: metabolic process (GO:0008152);; Molecular Function: zinc ion binding (GO:0008270);; Molecular Function: ligase activity (GO:0016874);;	--	[O]	Posttranslational modification, protein turnover, chaperones	Ring finger domain;; RING-H2 zinc finger;; Zinc finger, C3HC4 type (RING finger);; Zinc finger, C3HC4 type (RING finger);; Zinc finger, C3HC4 type (RING finger);; zinc-RING finger domain;; Anaphase-promoting complex subunit 11 RING-H2 finger	E3 ubiquitin-protein ligase Os04g0590900 OS=Oryza sativa subsp. japonica (Rice) PE=2 SV=2	PREDICTED: E3 ubiquitin-protein ligase Os04g0590900-like [Glycine max]
Glyma.01G017400	[R]	General function prediction only	Molecular Function: nucleotide binding (GO:0000166);; Molecular Function: nucleic acid binding (GO:0003676);; Biological Process: plastid organization (GO:0009657);; Biological Process: RNA metabolic process (GO:0016070);; Cellular Component: viral nucleocapsid (GO:0019013);; Cellular Component: ribonucleoprotein complex (GO:0030529);; Biological Process: cellular biosynthetic process (GO:0044249…	--	[R]	General function prediction only	RNA recognition motif. (a.k.a. RRM, RBD, or RNP domain);; RNA recognition motif (a.k.a. RRM, RBD, or RNP domain);; RNA recognition motif. (a.k.a. RRM, RBD, or RNP domain)	33 kDa ribonucleoprotein, chloroplastic (Precursor) OS=Nicotiana sylvestris (Wood tobacco) PE=1 SV=1	31 kDa ribonucleoprotein, chloroplastic [Glycine soja]
Glyma.01G017500	--	--	Cellular Component: plasma membrane (GO:0005886);; Biological Process: regulation of cell size (GO:0008361);; Cellular Component: plasmodesma (GO:0009506);; Biological Process: megasporogenesis (GO:0009554);; Biological Process: auxin-activated signaling pathway (GO:0009734);; Biological Process: determination of bilateral symmetry (GO:0009855);; Biological Process: auxin polar transport (GO:0009…	--	--	--	Tetraspanin family	Protein TORNADO 2 GN=MZA15.11 OS=Arabidopsis thaliana (Mouse-ear cress) PE=1 SV=1	PREDICTED: protein TORNADO 2-like [Glycine max]
Glyma.01G017600	--	--	Cellular Component: plasma membrane (GO:0005886);; Biological Process: regulation of cell size (GO:0008361);; Cellular Component: plasmodesma (GO:0009506);; Biological Process: megasporogenesis (GO:0009554);; Biological Process: auxin-activated signaling pathway (GO:0009734);; Biological Process: determination of bilateral symmetry (GO:0009855);; Biological Process: auxin polar transport (GO:0009…	--	--	--	Tetraspanin family	Protein TORNADO 2 GN=MZA15.11 OS=Arabidopsis thaliana (Mouse-ear cress) PE=1 SV=1	hypothetical protein glysoja_014922 [Glycine soja]
Glyma.01G017700	--	--	--	--	--	--	PLATZ transcription factor	--	uncharacterized protein LOC100797900 [Glycine max]
Glyma.01G017800	--	--	--	--	--	--	--	--	PREDICTED: uncharacterized protein LOC100800009 [Glycine max]
Glyma.01G017900	--	--	--	--	[S]	Function unknown	AIG2-like family	Putative gamma-glutamylcyclotransferase At3g02910 GN=At3g02910 OS=Arabidopsis thaliana (Mouse-ear cress) PE=2 SV=2	PREDICTED: putative gamma-glutamylcyclotransferase At3g02910-like [Glycine max]
Glyma.01G018000	--	--	--	--	--	--	--	--	hypothetical protein glysoja_024238 [Glycine soja]
Glyma.01G018100	[G]	Carbohydrate transport and metabolism	Cellular Component: integral component of membrane (GO:0016021);;	--	--	--	--	Glycine-rich cell wall structural protein 1.8 (Precursor) OS=Phaseolus vulgaris (Kidney bean) PE=2 SV=1	PREDICTED: glycine-rich cell wall structural protein 1.8-like [Glycine max]
Glyma.01G018200	--	--	Biological Process: lipid metabolic process (GO:0006629);;	--	--	--	--	--	hypothetical protein glysoja_014917 [Glycine soja]
Glyma.01G018300	--	--	Biological Process: ubiquitin-dependent protein catabolic process (GO:0006511);; Molecular Function: cysteine-type peptidase activity (GO:0008234);; Molecular Function: ubiquitinyl hydrolase activity (GO:0036459);;	K12493|1e-157|vvi:100252326|hypothetical protein LOC100252326	[O]	Posttranslational modification, protein turnover, chaperones	Ubiquitin carboxyl-terminal hydrolase;; Ubiquitin carboxyl-terminal hydrolase	Ubiquitin carboxyl-terminal hydrolase 20 GN=UBP20 OS=Arabidopsis thaliana (Mouse-ear cress) PE=2 SV=1	PREDICTED: ubiquitin carboxyl-terminal hydrolase 20-like [Glycine max]
Glyma.01G018400	--	--	Molecular Function: oxidoreductase activity (GO:0016491);; Molecular Function: protein dimerization activity (GO:0046983);;	K13422|0.0|vvi:100250607|similar to MYC transcription factor	--	--	bHLH-MYC and R2R3-MYB transcription factors N-terminal;; Helix-loop-helix DNA-binding domain	Transcription factor MYC2 GN=At1g32640 OS=Arabidopsis thaliana (Mouse-ear cress) PE=1 SV=2	PREDICTED: transcription factor MYC2-like [Glycine max]
Glyma.01G018500	--	--	--	--	--	--	--	--	hypothetical protein glysoja_024242 [Glycine soja]
Glyma.01G018600	--	--	--	--	--	--	--	--	PREDICTED: uncharacterized protein LOC100817619 isoform X1 [Glycine max]
Glyma.01G018700	--	--	--	--	--	--	VQ motif	Protein HAIKU1 {ECO:0000305} OS=Arabidopsis thaliana (Mouse-ear cress) PE=1 SV=1	PREDICTED: vegetative cell wall protein gp1-like isoform X1 [Glycine max]
Glyma.01G018800	--	--	Molecular Function: receptor activity (GO:0004872);; Cellular Component: nucleus (GO:0005634);; Biological Process: tryptophan catabolic process (GO:0006569);; Biological Process: indoleacetic acid biosynthetic process (GO:0009684);; Biological Process: abscisic acid-activated signaling pathway (GO:0009738);; Molecular Function: abscisic acid binding (GO:0010427);; Biological Process: glucosinola…	K14496|1e-103|rcu:RCOM_0864530|hypothetical protein	--	--	Polyketide cyclase / dehydrase and lipid transport;; Polyketide cyclase / dehydrase and lipid transport	Abscisic acid receptor PYL1 GN=MZA15.21 OS=Arabidopsis thaliana (Mouse-ear cress) PE=1 SV=1	PREDICTED: abscisic acid receptor PYL1-like [Glycine max]
Glyma.01G018900	--	--	--	--	--	--	--	--	hypothetical protein glysoja_014912 [Glycine soja]
Glyma.01G019000	--	--	Cellular Component: mitochondrial inner membrane (GO:0005743);; Biological Process: mitochondrial transport (GO:0006839);; Cellular Component: chloroplast (GO:0009507);; Biological Process: ornithine transport (GO:0015822);; Cellular Component: integral component of membrane (GO:0016021);;	K03454|0.0|vvi:100257503|similar to mitochondrial carrier protein	[C]	Energy production and conversion	Mitochondrial carrier protein	Mitochondrial carnitine/acylcarnitine carrier-like protein GN=BOU OS=Arabidopsis thaliana (Mouse-ear cress) PE=2 SV=1	uncharacterized protein LOC100781634 [Glycine max]
Glyma.01G019100	[G]	Carbohydrate transport and metabolism	Molecular Function: glycolipid mannosyltransferase activity (GO:0004376);; Biological Process: metabolic process (GO:0008152);; Molecular Function: starch synthase activity (GO:0009011);;	--	--	--	Starch synthase catalytic domain	Probable starch synthase 4, chloroplastic/amyloplastic (Precursor) GN=SS4 OS=Arabidopsis thaliana (Mouse-ear cress) PE=2 SV=1	PREDICTED: probable starch synthase 4, chloroplastic/amyloplastic-like isoform X2 [Glycine max]
Glyma.01G019200	[C]	Energy production and conversion	Molecular Function: phosphoenolpyruvate carboxykinase (ATP) activity (GO:0004612);; Molecular Function: ATP binding (GO:0005524);; Biological Process: gluconeogenesis (GO:0006094);; Molecular Function: kinase activity (GO:0016301);; Biological Process: phosphorylation (GO:0016310);;	K01610|0.0|pop:POPTR_719763|phosphoenolpyruvate carboxykinase (ATP) (EC:4.1.1.49)	--	--	Phosphoenolpyruvate carboxykinase	Phosphoenolpyruvate carboxykinase [ATP] GN=PCKA OS=Arabidopsis thaliana (Mouse-ear cress) PE=1 SV=1	PREDICTED: phosphoenolpyruvate carboxykinase [ATP]-like [Glycine max]
Glyma.01G019300	[R]	General function prediction only	Molecular Function: zinc ion binding (GO:0008270);;	--	--	--	von Willebrand factor type A domain;; von Willebrand factor type A domain;; von Willebrand factor type A domain	--	PREDICTED: uncharacterized protein LOC100794888 [Glycine max]
Glyma.01G019400	--	--	Cellular Component: nucleus (GO:0005634);; Biological Process: regulation of transcription, DNA-templated (GO:0006355);; Biological Process: auxin-activated signaling pathway (GO:0009734);; Molecular Function: protein dimerization activity (GO:0046983);;	--	--	--	AUX/IAA family	Auxin-responsive protein IAA9 GN=IAA9 OS=Arabidopsis thaliana (Mouse-ear cress) PE=1 SV=1	PREDICTED: auxin-responsive protein IAA9 isoform X1 [Glycine max]
Glyma.01G019500	--	--	--	--	--	--	--	Uncharacterized protein At5g65660 GN=At5g65660 OS=Arabidopsis thaliana (Mouse-ear cress) PE=2 SV=1	PREDICTED: uncharacterized protein At5g65660-like [Glycine max]
Glyma.01G019600	--	--	Molecular Function: DNA binding (GO:0003677);;	--	--	--	--	Extensin-3 (Precursor) GN=F16F4.4 OS=Arabidopsis thaliana (Mouse-ear cress) PE=2 SV=3	PREDICTED: uncharacterized protein LOC100777884 [Glycine max]
Glyma.01G019700	--	--	Molecular Function: DNA binding (GO:0003677);; Molecular Function: 2-alkenal reductase [NAD(P)] activity (GO:0032440);; Molecular Function: protein dimerization activity (GO:0046983);; Biological Process: oxidation-reduction process (GO:0055114);;	--	--	--	Helix-loop-helix DNA-binding domain	Transcription factor bHLH93 GN=K21L13.16 OS=Arabidopsis thaliana (Mouse-ear cress) PE=1 SV=1	PREDICTED: transcription factor bHLH93-like isoform X1 [Glycine max]
Glyma.01G019800	--	--	Molecular Function: DNA binding (GO:0003677);;	--	--	--	Protein of unknown function (DUF1399)	Leucine-rich repeat extensin-like protein 3 (Precursor) GN=LRX3 OS=Arabidopsis thaliana (Mouse-ear cress) PE=1 SV=1	PREDICTED: uncharacterized protein LOC100810300 isoform X1 [Glycine max]
Glyma.01G019900	--	--	Cellular Component: chloroplast thylakoid membrane (GO:0009535);; Cellular Component: chloroplast envelope (GO:0009941);;	--	--	--	--	Uncharacterized protein At4g37920, chloroplastic (Precursor) GN=At4g37920 OS=Arabidopsis thaliana (Mouse-ear cress) PE=1 SV=2	PREDICTED: uncharacterized protein At4g37920, chloroplastic-like [Glycine max]
Glyma.01G020000	[V]	Defense mechanisms	Molecular Function: ATP binding (GO:0005524);; Biological Process: metabolic process (GO:0008152);; Molecular Function: ferric-transporting ATPase activity (GO:0015408);; Biological Process: ferric iron transport (GO:0015682);; Cellular Component: membrane (GO:0016020);;	--	[Q]	Secondary metabolites biosynthesis, transport and catabolism	ABC-2 type transporter;; ABC transporter;; AAA domain;; AAA domain	ABC transporter G family member 2 GN=F3G5.15 OS=Arabidopsis thaliana (Mouse-ear cress) PE=2 SV=1	ABC transporter G family member 17 [Glycine soja]
Glyma.01G020100	[RTKL]	--	Molecular Function: protein serine/threonine kinase activity (GO:0004674);; Molecular Function: transmembrane receptor protein tyrosine kinase activity (GO:0004714);; Molecular Function: ATP binding (GO:0005524);; Biological Process: nodulation (GO:0009877);; Cellular Component: integral component of membrane (GO:0016021);; Biological Process: peptidyl-tyrosine phosphorylation (GO:0018108);;	--	--	--	Carbohydrate-binding protein of the ER;; Protein tyrosine kinase;; Protein kinase domain;; Di-glucose binding within endoplasmic reticulum;; Leucine Rich repeats (2 copies);; Leucine rich repeat N-terminal domain	Nodulation receptor kinase (Precursor) GN=NORK OS=Pisum sativum (Garden pea) PE=1 SV=1	PREDICTED: nodulation receptor kinase-like isoformX1 [Glycine max]
Glyma.01G020200	--	--	Cellular Component: cytoskeleton (GO:0005856);; Cellular Component: plasma membrane (GO:0005886);; Biological Process: establishment or maintenance of cell polarity (GO:0007163);; Biological Process: trichome morphogenesis (GO:0010090);; Cellular Component: SCAR complex (GO:0031209);; Molecular Function: identical protein binding (GO:0042802);; Biological Process: actin nucleation (GO:0045010);;	K05752|2e-51|vvi:100267364|hypothetical protein LOC100267364	--	--	--	Protein BRICK 1 GN=BRK1 OS=Arabidopsis thaliana (Mouse-ear cress) PE=1 SV=1	PREDICTED: protein BRICK 1 isoformX1 [Glycine max]
Glyma.01G020300	[E]	Amino acid transport and metabolism	Molecular Function: metalloendopeptidase activity (GO:0004222);; Biological Process: proteolysis (GO:0006508);; Molecular Function: metal ion binding (GO:0046872);;	K01414|0.0|rcu:RCOM_0230710|oligopeptidase A, putative (EC:3.4.24.70)	[O]	Posttranslational modification, protein turnover, chaperones	Peptidase family M3	Organellar oligopeptidase A, chloroplastic/mitochondrial (Precursor) GN=K21L13.14 OS=Arabidopsis thaliana (Mouse-ear cress) PE=1 SV=1	PREDICTED: thimet oligopeptidase-like [Glycine max]
Glyma.01G020400	--	--	--	--	--	--	--	--	PREDICTED: uncharacterized protein LOC100793129 [Glycine max]
Glyma.01G020500	--	--	Molecular Function: DNA binding (GO:0003677);; Molecular Function: sequence-specific DNA binding transcription factor activity (GO:0003700);; Cellular Component: nucleus (GO:0005634);; Biological Process: regulation of transcription, DNA-templated (GO:0006355);; Molecular Function: 2-alkenal reductase [NAD(P)] activity (GO:0032440);; Molecular Function: protein dimerization activity (GO:0046983);…	--	[K]	Transcription	SRF-type transcription factor (DNA-binding and dimerisation domain);; K-box region	Agamous-like MADS-box protein AGL21 GN=AGL21 OS=Arabidopsis thaliana (Mouse-ear cress) PE=1 SV=1	PREDICTED: agamous-like MADS-box protein AGL21-like [Glycine max]
Glyma.01G020600	--	--	Molecular Function: carbohydrate binding (GO:0030246);;	--	--	--	Legume lectin domain;; Legume-like lectin family	Agglutinin-2 (Precursor) OS=Cladrastis kentukea (Yellow wood) PE=1 SV=1	PREDICTED: agglutinin-2-like [Glycine max]
Glyma.01G020700	--	--	Molecular Function: carbohydrate binding (GO:0030246);;	--	--	--	Legume lectin domain;; Legume-like lectin family	Agglutinin-2 (Precursor) OS=Cladrastis kentukea (Yellow wood) PE=1 SV=1	PREDICTED: agglutinin-2-like [Glycine max]
Glyma.01G020800	--	--	Biological Process: carbohydrate metabolic process (GO:0005975);; Molecular Function: lyase activity (GO:0016829);; Molecular Function: carbohydrate binding (GO:0030246);;	--	--	--	Rhamnogalacturonate lyase family;; Polysaccharide lyase family 4, domain III;; Polysaccharide lyase family 4, domain II	--	PREDICTED: probable rhamnogalacturonate lyase B-like [Glycine max]
Glyma.01G020900	[R]	General function prediction only	Molecular Function: zinc ion binding (GO:0008270);; Molecular Function: cinnamyl-alcohol dehydrogenase activity (GO:0045551);; Molecular Function: mannitol dehydrogenase activity (GO:0046029);; Molecular Function: sinapyl alcohol dehydrogenase activity (GO:0052747);; Biological Process: oxidation-reduction process (GO:0055114);;	--	[Q]	Secondary metabolites biosynthesis, transport and catabolism	Alcohol dehydrogenase GroES-like domain;; Zinc-binding dehydrogenase	Probable mannitol dehydrogenase GN=CAD OS=Fragaria ananassa (Strawberry) PE=2 SV=1	uncharacterized protein LOC100809071 [Glycine max]
Glyma.01G021000	[R]	General function prediction only	Molecular Function: zinc ion binding (GO:0008270);; Molecular Function: cinnamyl-alcohol dehydrogenase activity (GO:0045551);; Molecular Function: sinapyl alcohol dehydrogenase activity (GO:0052747);; Biological Process: oxidation-reduction process (GO:0055114);;	--	[Q]	Secondary metabolites biosynthesis, transport and catabolism	Alcohol dehydrogenase GroES-like domain;; Zinc-binding dehydrogenase;; D-isomer specific 2-hydroxyacid dehydrogenase, NAD binding domain	Probable mannitol dehydrogenase GN=CAD OS=Fragaria ananassa (Strawberry) PE=2 SV=1	PREDICTED: probable mannitol dehydrogenase [Glycine max]
Glyma.01G021100	--	--	Molecular Function: DNA binding (GO:0003677);; Biological Process: regulation of transcription, DNA-templated (GO:0006355);;	--	--	--	Dof domain, zinc finger	Dof zinc finger protein DOF5.7 GN=DOF5.7 OS=Arabidopsis thaliana (Mouse-ear cress) PE=2 SV=1	PREDICTED: dof zinc finger protein DOF5.7-like [Glycine max]
Glyma.01G021200	[Z]	Cytoskeleton	Molecular Function: microtubule motor activity (GO:0003777);; Molecular Function: ATP binding (GO:0005524);; Cellular Component: kinesin complex (GO:0005871);; Cellular Component: microtubule (GO:0005874);; Biological Process: microtubule-based movement (GO:0007018);; Molecular Function: microtubule binding (GO:0008017);; Biological Process: metabolic process (GO:0008152);; Molecular Function: ly…	K10406|0.0|rcu:RCOM_0409820|ATP binding protein, putative	[Z]	Cytoskeleton	Kinesin motor domain;; Di-glucose binding within endoplasmic reticulum;; Carbohydrate-binding protein of the ER	Kinesin-4 GN=F2P16.12 OS=Arabidopsis thaliana (Mouse-ear cress) PE=1 SV=2	PREDICTED: kinesin-4-like [Glycine max]
Glyma.01G021300	--	--	Cellular Component: endosome (GO:0005768);; Cellular Component: trans-Golgi network (GO:0005802);; Biological Process: metabolic process (GO:0008152);; Molecular Function: glucuronosyl-N-acetylglucosaminyl-proteoglycan 4-alpha-N-acetylglucosaminyltransferase activity (GO:0050508);;	--	[GMW]	--	Exostosin family	Probable glycosyltransferase At5g03795 GN=At5g03795 OS=Arabidopsis thaliana (Mouse-ear cress) PE=3 SV=2	PREDICTED: probable glycosyltransferase At5g03795-like [Glycine max]
Glyma.01G021400	--	--	Molecular Function: RNA binding (GO:0003723);;	--	[AR]	--	KH domain;; KH domain;; KH domain;; KH domain;; NusA-like KH domain	KH domain-containing protein At4g18375 GN=At4g18375 OS=Arabidopsis thaliana (Mouse-ear cress) PE=2 SV=1	PREDICTED: KH domain-containing protein At4g18375-like [Glycine max]
Glyma.01G021500	--	--	--	--	--	--	--	--	hypothetical protein PHAVU_002G145500g [Phaseolus vulgaris]
Glyma.01G021600	--	--	--	--	--	--	Bromodomain associated	Mediator of RNA polymerase II transcription subunit 25 GN=F2J7.4 OS=Arabidopsis thaliana (Mouse-ear cress) PE=1 SV=1	PREDICTED: mediator of RNA polymerase II transcription subunit 15a-like isoform X1 [Glycine max]
Glyma.01G021700	--	--	Biological Process: metabolic process (GO:0008152);; Molecular Function: transferase activity, transferring hexosyl groups (GO:0016758);;	--	[GC]	--	UDP-glucoronosyl and UDP-glucosyl transferase	7-deoxyloganetic acid glucosyltransferase GN=UGT709C2 OS=Catharanthus roseus (Madagascar periwinkle) PE=1 SV=1	PREDICTED: UDP-glycosyltransferase 85A5-like [Glycine max]
Glyma.01G021800	--	--	--	--	--	--	Myb/SANT-like DNA-binding domain	Uncharacterized protein At2g29880 GN=At2g29880 OS=Arabidopsis thaliana (Mouse-ear cress) PE=2 SV=1	Hypothetical protein glysoja_030545 [Glycine soja]
Glyma.01G021900	--	--	Biological Process: metabolic process (GO:0008152);; Molecular Function: transferase activity, transferring glycosyl groups (GO:0016757);;	--	[GC]	--	UDP-glucoronosyl and UDP-glucosyl transferase	7-deoxyloganetic acid glucosyltransferase GN=UGT709C2 OS=Catharanthus roseus (Madagascar periwinkle) PE=1 SV=1	UDP-glycosyltransferase 85A2 [Glycine soja]
Glyma.01G022000	--	--	--	--	--	--	Protein of unknown function (DUF789)	--	hypothetical protein glysoja_020148 [Glycine soja]
Glyma.01G022100	--	--	Cellular Component: nucleosome (GO:0000786);; Molecular Function: DNA binding (GO:0003677);; Cellular Component: nucleus (GO:0005634);; Molecular Function: protein heterodimerization activity (GO:0046982);;	K11251|3e-87|vvi:100265822|hypothetical protein LOC100265822	[B]	Chromatin structure and dynamics	Core histone H2A/H2B/H3/H4;; Histone-like transcription factor (CBF/NF-Y) and archaeal histone	Probable histone H2A.3 OS=Oryza sativa subsp. japonica (Rice) PE=3 SV=1	uncharacterized protein LOC100500068 [Glycine max]
Glyma.01G022200	--	--	Biological Process: lipid catabolic process (GO:0016042);; Molecular Function: hydrolase activity (GO:0016787);;	--	[I]	Lipid transport and metabolism	--	Probable inactive patatin-like protein 9 GN=PLP9 OS=Arabidopsis thaliana (Mouse-ear cress) PE=2 SV=1	PREDICTED: uncharacterized protein LOC102668969 [Glycine max]
Glyma.01G022300	[GC]	--	Biological Process: metabolic process (GO:0008152);; Molecular Function: transferase activity, transferring hexosyl groups (GO:0016758);;	--	[GC]	--	UDP-glucoronosyl and UDP-glucosyl transferase	7-deoxyloganetic acid glucosyltransferase GN=UGT709C2 OS=Catharanthus roseus (Madagascar periwinkle) PE=1 SV=1	PREDICTED: UDP-glycosyltransferase 85A3-like [Glycine max]
Glyma.01G022400	[RTKL]	--	Molecular Function: protein serine/threonine kinase activity (GO:0004674);; Molecular Function: transmembrane receptor protein tyrosine kinase activity (GO:0004714);; Molecular Function: non-membrane spanning protein tyrosine kinase activity (GO:0004715);; Molecular Function: ATP binding (GO:0005524);; Biological Process: peptidyl-tyrosine phosphorylation (GO:0018108);;	--	[T]	Signal transduction mechanisms	Protein kinase domain;; Protein tyrosine kinase	Receptor-like cytosolic serine/threonine-protein kinase RBK1 GN=RBK1 OS=Arabidopsis thaliana (Mouse-ear cress) PE=1 SV=1	PREDICTED: receptor-like cytosolic serine/threonine-protein kinase RBK1-like [Glycine max]
Glyma.01G022500	--	--	Molecular Function: DNA binding (GO:0003677);; Molecular Function: sequence-specific DNA binding transcription factor activity (GO:0003700);; Cellular Component: nucleus (GO:0005634);; Biological Process: regulation of transcription, DNA-templated (GO:0006355);;	K09285|0.0|vvi:100256589|hypothetical protein LOC100256589	--	--	AP2 domain	AP2-like ethylene-responsive transcription factor AIL6 GN=AIL6 OS=Arabidopsis thaliana (Mouse-ear cress) PE=2 SV=1	PREDICTED: AP2-like ethylene-responsive transcription factor AIL6-like [Glycine max]
Glyma.01G022600	--	--	Cellular Component: ubiquitin ligase complex (GO:0000151);; Biological Process: activation of MAPKK activity (GO:0000186);; Molecular Function: MAP kinase kinase kinase activity (GO:0004709);; Molecular Function: ubiquitin-protein transferase activity (GO:0004842);; Molecular Function: ATP binding (GO:0005524);; Biological Process: protein ubiquitination (GO:0016567);; Molecular Function: ligase …	--	--	--	Protein tyrosine kinase;; U-box domain;; Protein kinase domain	Putative U-box domain-containing protein 50 GN=PUB50 OS=Arabidopsis thaliana (Mouse-ear cress) PE=3 SV=1	PREDICTED: putative U-box domain-containing protein 50-like [Glycine max]
Glyma.01G022700	--	--	Molecular Function: transporter activity (GO:0005215);; Cellular Component: plasma membrane (GO:0005886);; Cellular Component: integral component of membrane (GO:0016021);; Biological Process: transmembrane transport (GO:0055085);;	--	[F]	Nucleotide transport and metabolism	Permease family	Nucleobase-ascorbate transporter 11 GN=NAT11 OS=Arabidopsis thaliana (Mouse-ear cress) PE=2 SV=1	PREDICTED: nucleobase-ascorbate transporter 11-like [Glycine max]
Glyma.01G022800	--	--	--	--	[K]	Transcription	SGT1 protein	Protein SGT1 homolog At5g65490 GN=At5g65490 OS=Arabidopsis thaliana (Mouse-ear cress) PE=1 SV=1	PREDICTED: protein SGT1 homolog At5g65490-like isoform X1 [Glycine max]
Glyma.01G022900	--	--	--	--	--	--	KIP1-like protein	Protein NETWORKED 2D {ECO:0000303|PubMed:22840520} OS=Arabidopsis thaliana (Mouse-ear cress) PE=3 SV=1	PREDICTED: myosin-11-like [Glycine max]
Glyma.01G023000	--	--	--	--	--	--	--	--	PREDICTED: uncharacterized protein LOC100791019 isoformX1 [Glycine max]
Glyma.01G023100	[L]	Replication, recombination and repair	--	--	--	--	--	Uncharacterized protein At4g38062 GN=At4g38062 OS=Arabidopsis thaliana (Mouse-ear cress) PE=4 SV=1	PREDICTED: uncharacterized protein At4g38062-like [Glycine max]
Glyma.01G023200	[M]	Cell wall/membrane/envelope biogenesis	Molecular Function: ion channel activity (GO:0005216);; Biological Process: chloroplast fission (GO:0010020);; Cellular Component: integral component of membrane (GO:0016021);; Cellular Component: chloroplast membrane (GO:0031969);; Biological Process: ion transmembrane transport (GO:0034220);;	--	--	--	Mechanosensitive ion channel	Mechanosensitive ion channel protein 2, chloroplastic (Precursor) GN=MSL2 OS=Arabidopsis thaliana (Mouse-ear cress) PE=2 SV=1	PREDICTED: mechanosensitive ion channel protein 2, chloroplastic-like isoform X1 [Glycine max]
Glyma.01G023300	--	--	Biological Process: metabolic process (GO:0008152);; Molecular Function: transferase activity, transferring glycosyl groups (GO:0016757);;	--	--	--	GDP-fucose protein O-fucosyltransferase	Uncharacterized protein At1g04910 GN=At1g04910 OS=Arabidopsis thaliana (Mouse-ear cress) PE=2 SV=1	PREDICTED: uncharacterized protein At1g04910-like isoform X1 [Glycine max]
Glyma.01G023400	--	--	--	K10703|3e-27|rcu:RCOM_1054960|ptpla domain protein, putative	[R]	General function prediction only	Protein tyrosine phosphatase-like protein, PTPLA	Very-long-chain (3R)-3-hydroxyacyl-CoA dehydratase PASTICCINO 2 {ECO:0000305} GN=F12B17.170 OS=Arabidopsis thaliana (Mouse-ear cress) PE=1 SV=1	hypothetical protein PHAVU_002G147400g [Phaseolus vulgaris]
Glyma.01G023500	--	--	Molecular Function: DNA binding (GO:0003677);; Molecular Function: sequence-specific DNA binding transcription factor activity (GO:0003700);; Cellular Component: nucleus (GO:0005634);; Biological Process: regulation of transcription, DNA-templated (GO:0006355);; Molecular Function: protein dimerization activity (GO:0046983);;	--	[K]	Transcription	SRF-type transcription factor (DNA-binding and dimerisation domain);; K-box region	MADS-box protein SVP GN=SVP OS=Arabidopsis thaliana (Mouse-ear cress) PE=1 SV=1	PREDICTED: MADS-box protein SVP-like isoform X1 [Glycine max]
Glyma.01G023600	[Z]	Cytoskeleton	Molecular Function: microtubule motor activity (GO:0003777);; Molecular Function: ATP binding (GO:0005524);; Cellular Component: kinesin complex (GO:0005871);; Cellular Component: microtubule (GO:0005874);; Biological Process: microtubule-based movement (GO:0007018);; Molecular Function: microtubule binding (GO:0008017);; Biological Process: metabolic process (GO:0008152);; Biological Process: ch…	--	[Z]	Cytoskeleton	Kinesin motor domain	Kinesin-like protein KCA2 GN=MNA5.20 OS=Arabidopsis thaliana (Mouse-ear cress) PE=1 SV=1	PREDICTED: geminivirus Rep-interacting motor protein-like isoform X1 [Glycine max]
Glyma.01G023700	[R]	General function prediction only	Cellular Component: endoplasmic reticulum (GO:0005783);; Biological Process: metabolic process (GO:0008152);; Molecular Function: transferase activity (GO:0016740);;	K05310|0.0|ath:AT2G22530|catalytic/ transferase	[T]	Signal transduction mechanisms	Type I phosphodiesterase / nucleotide pyrophosphatase	--	PREDICTED: GPI ethanolamine phosphate transferase 2-like isoform X1 [Glycine max]
Glyma.01G023800	--	--	Molecular Function: protein dimerization activity (GO:0046983);;	--	--	--	Helix-loop-helix DNA-binding domain;; DnaJ domain	Transcription factor bHLH131 GN=BHLH131 OS=Arabidopsis thaliana (Mouse-ear cress) PE=2 SV=1	Transcription factor bHLH131 [Medicago truncatula]
Glyma.01G023900	--	--	Biological Process: ubiquitin-dependent protein catabolic process (GO:0006511);; Molecular Function: cysteine-type peptidase activity (GO:0008234);; Molecular Function: ubiquitinyl hydrolase activity (GO:0036459);; Molecular Function: metal ion binding (GO:0046872);;	--	[O]	Posttranslational modification, protein turnover, chaperones	Ubiquitin carboxyl-terminal hydrolase;; Ubiquitin carboxyl-terminal hydrolase;; MYND finger	Ubiquitin carboxyl-terminal hydrolase 17 GN=UBP17 OS=Arabidopsis thaliana (Mouse-ear cress) PE=2 SV=1	PREDICTED: ubiquitin carboxyl-terminal hydrolase 17-like [Glycine max]
Glyma.01G024000	--	--	Molecular Function: dicarboxylic acid transmembrane transporter activity (GO:0005310);; Cellular Component: mitochondrial inner membrane (GO:0005743);; Biological Process: dicarboxylic acid transport (GO:0006835);; Biological Process: mitochondrial transport (GO:0006839);; Biological Process: response to stress (GO:0006950);; Biological Process: response to chitin (GO:0010200);; Biological Proces…	--	[C]	Energy production and conversion	Mitochondrial carrier protein	Mitochondrial uncoupling protein 5 GN=F14M13.10 OS=Arabidopsis thaliana (Mouse-ear cress) PE=2 SV=1	PREDICTED: mitochondrial uncoupling protein 5-like [Glycine max]
Glyma.01G024100	--	--	Molecular Function: nucleic acid binding (GO:0003676);; Molecular Function: protein dimerization activity (GO:0046983);;	--	--	--	Domain of unknown function (DUF4371)	--	PREDICTED: zinc finger MYM-type protein 1-like [Glycine max]
Glyma.01G024200	--	--	--	--	--	--	Transcription factor regulating root and shoot growth via Pin3	Protein BREVIS RADIX GN=BRX OS=Arabidopsis thaliana (Mouse-ear cress) PE=1 SV=2	PREDICTED: protein BREVIS RADIX-like [Glycine max]
Glyma.01G024300	--	--	--	--	--	--	--	--	PREDICTED: uncharacterized protein LOC102668432 isoform X1 [Glycine max]
Glyma.01G024500	--	--	--	--	--	--	--	--	PREDICTED: uncharacterized protein LOC102668650 [Glycine max]
Glyma.01G024600	--	--	--	--	--	--	CAAD domains of cyanobacterial aminoacyl-tRNA synthetase	Protein CURVATURE THYLAKOID 1D, chloroplastic (Precursor) GN=CURT1D OS=Arabidopsis thaliana (Mouse-ear cress) PE=1 SV=1	Hypothetical protein glysoja_027130 [Glycine soja]
Glyma.01G024700	--	--	Cellular Component: nucleus (GO:0005634);;	--	[D]	Cell cycle control, cell division, chromosome partitioning	Cyclin, N-terminal domain;; Cyclin, C-terminal domain	Cyclin-D4-1 OS=Oryza sativa subsp. japonica (Rice) PE=2 SV=2	PREDICTED: cyclin-D4-1-like [Glycine max]
Glyma.01G024800	[G]	Carbohydrate transport and metabolism	Molecular Function: 6-phosphofructokinase activity (GO:0003872);; Molecular Function: ATP binding (GO:0005524);; Cellular Component: 6-phosphofructokinase complex (GO:0005945);; Biological Process: fructose 6-phosphate metabolic process (GO:0006002);; Biological Process: gluconeogenesis (GO:0006094);; Biological Process: glycolytic process (GO:0006096);; Biological Process: cytoskeleton organizat…	K00850|0.0|pop:POPTR_219726|6-phosphofructokinase (EC:2.7.1.11)	[G]	Carbohydrate transport and metabolism	Phosphofructokinase	ATP-dependent 6-phosphofructokinase 5, chloroplastic {ECO:0000255|HAMAP-Rule:MF_03186} (Precursor) GN=At2g22480 OS=Arabidopsis thaliana (Mouse-ear cress) PE=1 SV=1	PREDICTED: 6-phosphofructokinase 5, chloroplastic-like [Glycine max]
Glyma.01G024900	--	--	--	--	--	--	--	--	PREDICTED: uncharacterized protein LOC102669053 [Glycine max]
Glyma.01G025000	--	--	Molecular Function: DNA binding (GO:0003677);; Biological Process: transcription, DNA-templated (GO:0006351);;	--	--	--	ZF-HD protein dimerisation region	Zinc-finger homeodomain protein 1 GN=ZHD1 OS=Oryza sativa subsp. indica (Rice) PE=3 SV=1	PREDICTED: ZF-HD homeobox protein At4g24660-like [Glycine max]
Glyma.01G025100	--	--	Biological Process: polysaccharide metabolic process (GO:0005976);; Biological Process: plant-type cell wall organization (GO:0009664);; Cellular Component: membrane (GO:0016020);;	--	--	--	--	Classical arabinogalactan protein 4 (Precursor) GN=AGP4 OS=Arabidopsis thaliana (Mouse-ear cress) PE=1 SV=1	PREDICTED: glycine-rich cell wall structural protein 1-like [Glycine max]
Glyma.01G025200	[V]	Defense mechanisms	Biological Process: drug transmembrane transport (GO:0006855);; Molecular Function: drug transmembrane transporter activity (GO:0015238);; Molecular Function: antiporter activity (GO:0015297);; Cellular Component: integral component of membrane (GO:0016021);;	--	[R]	General function prediction only	MatE	Protein TRANSPARENT TESTA 12 GN=F17J16_80 OS=Arabidopsis thaliana (Mouse-ear cress) PE=2 SV=1	PREDICTED: protein TRANSPARENT TESTA 12 [Glycine max]
Glyma.01G025300	--	--	--	--	--	--	NPH3 family	BTB/POZ domain-containing protein At1g67900 GN=At1g67900 OS=Arabidopsis thaliana (Mouse-ear cress) PE=1 SV=1	BTB/POZ domain-containing protein [Glycine soja]
Glyma.01G025400	--	--	Molecular Function: DNA binding (GO:0003677);; Molecular Function: sequence-specific DNA binding transcription factor activity (GO:0003700);; Cellular Component: nucleus (GO:0005634);; Biological Process: regulation of transcription, DNA-templated (GO:0006355);; Biological Process: single-organism cellular process (GO:0044763);;	--	--	--	AP2 domain	Ethylene-responsive transcription factor ESR2 GN=F21J9.25 OS=Arabidopsis thaliana (Mouse-ear cress) PE=1 SV=1	PREDICTED: ethylene-responsive transcription factor ESR1-like [Glycine max]
Glyma.01G025500	[R]	General function prediction only	Molecular Function: oxidoreductase activity, acting on paired donors, with incorporation or reduction of molecular oxygen, 2-oxoglutarate as one donor, and incorporation of one atom each of oxygen into both donors (GO:0016706);; Molecular Function: metal ion binding (GO:0046872);; Biological Process: oxidation-reduction process (GO:0055114);;	K06892|5e-88|pop:POPTR_550478|hypothetical protein	[QR]	--	2OG-Fe(II) oxygenase superfamily;; non-haem dioxygenase in morphine synthesis N-terminal	Flavonol synthase/flavanone 3-hydroxylase GN=FLS OS=Citrus unshiu (Satsuma mandarin) PE=1 SV=1	PREDICTED: flavonol synthase/flavanone 3-hydroxylase-like [Glycine max]
Glyma.01G025600	--	--	Biological Process: metabolic process (GO:0008152);; Molecular Function: hydrolase activity (GO:0016787);;	--	[R]	General function prediction only	Leucine Rich repeats (2 copies);; Leucine rich repeat;; Leucine Rich Repeat;; Leucine rich repeat;; Leucine Rich repeat	Plant intracellular Ras-group-related LRR protein 3 GN=PIRL3 OS=Arabidopsis thaliana (Mouse-ear cress) PE=2 SV=1	PREDICTED: plant intracellular Ras-group-related LRR protein 3-like [Glycine max]
Glyma.01G025800	--	--	--	--	--	--	PB1 domain	--	PREDICTED: uncharacterized protein LOC100810685 [Glycine max]
Glyma.01G025900	--	--	--	--	--	--	Domain of unknown function (DUF4228)	--	hypothetical protein glysoja_027142 [Glycine soja]
Glyma.01G026000	[V]	Defense mechanisms	Biological Process: response to reactive oxygen species (GO:0000302);; Molecular Function: ATP binding (GO:0005524);; Biological Process: response to iron ion (GO:0010039);; Biological Process: chlorophyll catabolic process (GO:0015996);; Cellular Component: integral component of membrane (GO:0016021);; Cellular Component: chloroplast membrane (GO:0031969);; Molecular Function: ATPase activity, c…	--	[U]	Intracellular trafficking, secretion, and vesicular transport	ABC transporter;; ABC transporter transmembrane region;; AAA domain;; Protein of unknown function (DUF1602)	ABC transporter B family member 26, chloroplastic (Precursor) OS=Arabidopsis thaliana (Mouse-ear cress) PE=2 SV=1	PREDICTED: ABC transporter B family member 26, chloroplastic-like [Glycine max]
Glyma.01G026100	[J]	Translation, ribosomal structure and biogenesis	Molecular Function: structural constituent of ribosome (GO:0003735);; Cellular Component: ribosome (GO:0005840);; Biological Process: translation (GO:0006412);;	K02900|3e-98|rcu:RCOM_0024830|60S ribosomal protein L27a, putative	[J]	Translation, ribosomal structure and biogenesis	Ribosomal protein L18e/L15	60S ribosomal protein L27a-3 OS=Arabidopsis thaliana (Mouse-ear cress) PE=2 SV=2	uncharacterized protein LOC100817971 [Glycine max]
Glyma.01G026200	[V]	Defense mechanisms	Biological Process: drug transmembrane transport (GO:0006855);; Molecular Function: drug transmembrane transporter activity (GO:0015238);; Molecular Function: antiporter activity (GO:0015297);; Cellular Component: integral component of membrane (GO:0016021);;	--	[R]	General function prediction only	MatE	Protein TRANSPARENT TESTA 12 GN=F17J16_80 OS=Arabidopsis thaliana (Mouse-ear cress) PE=2 SV=1	PREDICTED: protein TRANSPARENT TESTA 12-like [Glycine max]
Glyma.01G026300	--	--	Molecular Function: oxidoreductase activity, acting on the CH-NH2 group of donors, oxygen as acceptor (GO:0016641);;	K00276|1e-114|vvi:100249520|hypothetical protein LOC100249520	[Q]	Secondary metabolites biosynthesis, transport and catabolism	Copper amine oxidase, enzyme domain	Primary amine oxidase (Precursor) GN=At1g62810 OS=Arabidopsis thaliana (Mouse-ear cress) PE=2 SV=1	PREDICTED: copper amine oxidase 1-like [Glycine max]
Glyma.01G026400	--	--	Cellular Component: plasmodesma (GO:0009506);;	--	--	--	Armadillo/beta-catenin-like repeat;; HEAT repeats;; Adaptin N terminal region	Early nodulin-20 (Precursor) GN=ENOD20 OS=Medicago truncatula (Barrel medic) PE=3 SV=1	PREDICTED: uncharacterized protein LOC100779659 [Glycine max]
Glyma.01G026500	[R]	General function prediction only	Biological Process: response to chitin (GO:0010200);; Biological Process: Golgi vesicle transport (GO:0048193);;	--	[MOT]	--	Sel1 repeat;; TPR repeat	F-box protein At1g70590 GN=At1g70590 OS=Arabidopsis thaliana (Mouse-ear cress) PE=2 SV=1	PREDICTED: F-box protein At1g70590-like [Glycine max]
Glyma.01G026600	--	--	--	--	--	--	--	--	PREDICTED: uncharacterized protein LOC100787501 [Glycine max]
Glyma.01G026700	[E]	Amino acid transport and metabolism	Molecular Function: L-alanine:2-oxoglutarate aminotransferase activity (GO:0004021);; Biological Process: biosynthetic process (GO:0009058);; Molecular Function: pyridoxal phosphate binding (GO:0030170);;	K00814|0.0|pop:POPTR_565169|alanine transaminase (EC:2.6.1.2)	[E]	Amino acid transport and metabolism	Aminotransferase class I and II	Glutamate--glyoxylate aminotransferase 2 OS=Arabidopsis thaliana (Mouse-ear cress) PE=1 SV=1	Glutamate--glyoxylate aminotransferase 2 [Glycine soja]
Glyma.01G026800	[FE]	--	Molecular Function: magnesium ion binding (GO:0000287);; Molecular Function: ribose phosphate diphosphokinase activity (GO:0004749);; Molecular Function: ATP binding (GO:0005524);; Biological Process: heme biosynthetic process (GO:0006783);; Biological Process: nucleoside metabolic process (GO:0009116);; Biological Process: nucleotide biosynthetic process (GO:0009165);; Cellular Component: chloro…	--	[FE]	--	Phosphoribosyl transferase domain;; N-terminal domain of ribose phosphate pyrophosphokinase;; Phosphoribosyl synthetase-associated domain	Ribose-phosphate pyrophosphokinase 3, mitochondrial (Precursor) GN=PRS3 OS=Spinacia oleracea (Spinach) PE=2 SV=1	PREDICTED: ribose-phosphate pyrophosphokinase 3, mitochondrial-like [Glycine max]
Glyma.01G026900	--	--	--	--	--	--	--	--	uncharacterized protein LOC100306334 [Glycine max]
Glyma.01G027000	--	--	Molecular Function: peroxidase activity (GO:0004601);; Biological Process: response to oxidative stress (GO:0006979);; Molecular Function: heme binding (GO:0020037);; Molecular Function: metal ion binding (GO:0046872);; Biological Process: oxidation-reduction process (GO:0055114);;	--	--	--	Peroxidase	Peroxidase 37 (Precursor) GN=T32A17.80 OS=Arabidopsis thaliana (Mouse-ear cress) PE=2 SV=1	PREDICTED: peroxidase 37-like [Glycine max]
Glyma.01G027100	[RTKL]	--	Biological Process: MAPK cascade (GO:0000165);; Molecular Function: protein serine/threonine kinase activity (GO:0004674);; Molecular Function: ATP binding (GO:0005524);; Biological Process: protein phosphorylation (GO:0006468);;	--	--	--	Protein kinase domain;; Protein tyrosine kinase;; LysM domain	LysM domain receptor-like kinase 3 (Precursor) GN=LYK3 OS=Arabidopsis thaliana (Mouse-ear cress) PE=2 SV=1	Proline-rich receptor-like protein kinase PERK2 [Glycine soja]
Glyma.01G027300	--	--	Biological Process: intracellular protein transport (GO:0006886);; Biological Process: vesicle-mediated transport (GO:0016192);; Cellular Component: clathrin adaptor complex (GO:0030131);;	K12393|0.0|rcu:RCOM_1509430|clathrin coat assembly protein ap-1, putative	[U]	Intracellular trafficking, secretion, and vesicular transport	Adaptor complexes medium subunit family;; Clathrin adaptor complex small chain	AP-1 complex subunit mu-2 GN=F8A5.29 OS=Arabidopsis thaliana (Mouse-ear cress) PE=1 SV=1	PREDICTED: AP-1 complex subunit mu-2-like [Glycine max]
Glyma.01G027400	--	--	Biological Process: metabolic process (GO:0008152);; Molecular Function: transaminase activity (GO:0008483);; Molecular Function: pyridoxal phosphate binding (GO:0030170);; Molecular Function: alliin lyase activity (GO:0047654);;	--	--	--	Allinase;; Aminotransferase class I and II	L-tryptophan--pyruvate aminotransferase 1 GN=At1g70560 OS=Arabidopsis thaliana (Mouse-ear cress) PE=1 SV=1	PREDICTED: L-tryptophan--pyruvate aminotransferase 1-like [Glycine max]
Glyma.01G027500	[R]	General function prediction only	Biological Process: metabolic process (GO:0008152);; Molecular Function: hydrolase activity (GO:0016787);;	--	--	--	--	--	Lipase [Glycine soja]
Glyma.01G027600	--	--	--	--	[L]	Replication, recombination and repair	TLD	--	PREDICTED: uncharacterized protein LOC100814579 isoform X3 [Glycine max]
Glyma.01G027700	--	--	--	--	--	--	Domain of unknown function (DUF4602)	--	PREDICTED: uncharacterized protein LOC100819044 [Glycine max]
Glyma.01G027800	--	--	--	--	--	--	Domain of unknown function (DUF239);; Domain of unknown function (DUF4409)	--	PREDICTED: uncharacterized protein LOC100776639 [Glycine max]
Glyma.01G027900	[M]	Cell wall/membrane/envelope biogenesis	Molecular Function: polygalacturonase activity (GO:0004650);; Cellular Component: extracellular region (GO:0005576);; Biological Process: carbohydrate metabolic process (GO:0005975);; Molecular Function: lyase activity (GO:0016829);; Molecular Function: galacturan 1,4-alpha-galacturonidase activity (GO:0047911);; Biological Process: cell wall organization (GO:0071555);;	--	--	--	Glycosyl hydrolases family 28;; Pectate lyase superfamily protein	Polygalacturonase At1g48100 (Precursor) GN=At1g48100 OS=Arabidopsis thaliana (Mouse-ear cress) PE=2 SV=1	PREDICTED: polygalacturonase At1g48100-like [Glycine max]
Glyma.01G028000	[RTKL]	--	Molecular Function: protein kinase activity (GO:0004672);; Biological Process: phosphorylation (GO:0016310);;	--	--	--	Protein tyrosine kinase;; Salt stress response/antifungal;; Protein kinase domain	Cysteine-rich receptor-like protein kinase 3 (Precursor) GN=CRK3 OS=Arabidopsis thaliana (Mouse-ear cress) PE=2 SV=1	PREDICTED: cysteine-rich receptor-like protein kinase 3-like [Glycine max]
Glyma.01G028100	[RTKL]	--	Molecular Function: protein serine/threonine kinase activity (GO:0004674);; Molecular Function: ATP binding (GO:0005524);; Cellular Component: plasma membrane (GO:0005886);; Biological Process: protein folding (GO:0006457);; Biological Process: oligopeptide transport (GO:0006857);; Biological Process: response to heat (GO:0009408);; Cellular Component: plasmodesma (GO:0009506);; Biological Proces…	--	--	--	Protein tyrosine kinase;; Protein kinase domain;; Salt stress response/antifungal	Cysteine-rich receptor-like protein kinase 2 (Precursor) GN=CRK2 OS=Arabidopsis thaliana (Mouse-ear cress) PE=2 SV=1	PREDICTED: cysteine-rich receptor-like protein kinase 2-like isoform X1 [Glycine max]
Glyma.01G028200	[H]	Coenzyme transport and metabolism	Cellular Component: chloroplast (GO:0009507);; Biological Process: methylation (GO:0032259);; Biological Process: phylloquinone biosynthetic process (GO:0042372);; Molecular Function: 2-phytyl-1,4-naphthoquinone methyltransferase activity (GO:0052624);;	K06127|1e-126|pop:POPTR_420703|ubiquinone biosynthesis methyltransferase	[H]	Coenzyme transport and metabolism	ubiE/COQ5 methyltransferase family;; Methyltransferase domain;; Methyltransferase domain;; Methyltransferase domain;; Methyltransferase domain;; Methyltransferase domain;; Methyltransferase domain;; Methyltransferase domain;; Protein-L-isoaspartate(D-aspartate) O-methyltransferase (PCMT)	2-phytyl-1,4-beta-naphthoquinone methyltransferase, chloroplastic (Precursor) GN=MENG OS=Arabidopsis thaliana (Mouse-ear cress) PE=1 SV=2	PREDICTED: 2-phytyl-1,4-beta-naphthoquinone methyltransferase, chloroplastic-like [Glycine max]
Glyma.01G028300	--	--	Cellular Component: nucleus (GO:0005634);; Biological Process: regulation of transcription, DNA-templated (GO:0006355);; Molecular Function: sequence-specific DNA binding (GO:0043565);;	--	[K]	Transcription	KNOX2 domain;; KNOX1 domain;; Homeobox KN domain;; ELK domain;; Homeobox domain	Homeobox protein knotted-1-like 6 GN=KNAT6 OS=Arabidopsis thaliana (Mouse-ear cress) PE=1 SV=1	PREDICTED: homeobox protein knotted-1-like 6-like [Glycine max]
Glyma.01G028500	--	--	Biological Process: nodulation (GO:0009877);;	--	--	--	--	Early nodulin-36A OS=Glycine max (Soybean) PE=2 SV=1	early nodulin-36A [Glycine max]
Glyma.01G028600	--	--	--	--	--	--	GDSL/SGNH-like Acyl-Esterase family found in Pmr5 and Cas1p;; PMR5 N terminal Domain	Protein trichome birefringence-like 2 GN=TBL2 OS=Arabidopsis thaliana (Mouse-ear cress) PE=2 SV=1	PREDICTED: protein YLS7-like [Glycine max]
Glyma.01G028700	[RTKL]	--	Molecular Function: protein serine/threonine kinase activity (GO:0004674);; Molecular Function: transmembrane receptor protein tyrosine kinase activity (GO:0004714);; Molecular Function: non-membrane spanning protein tyrosine kinase activity (GO:0004715);; Molecular Function: ATP binding (GO:0005524);; Cellular Component: plasma membrane (GO:0005886);; Biological Process: defense response (GO:000…	--	--	--	Protein kinase domain;; Protein tyrosine kinase;; Leucine rich repeat N-terminal domain;; Leucine Rich repeats (2 copies);; Leucine rich repeat;; Leucine Rich Repeat	Protein NSP-INTERACTING KINASE 3 (Precursor) GN=NIK3 OS=Arabidopsis thaliana (Mouse-ear cress) PE=1 SV=1	PREDICTED: protein NSP-INTERACTING KINASE 3-like [Glycine max]
Glyma.01G028800	--	--	--	--	--	--	Kelch motif;; Kelch motif;; F-box domain	F-box/kelch-repeat protein At1g23390 GN=At1g23390 OS=Arabidopsis thaliana (Mouse-ear cress) PE=2 SV=1	PREDICTED: F-box/kelch-repeat protein At1g23390-like [Glycine max]
Glyma.01G028900	[C]	Energy production and conversion	Molecular Function: ATP citrate synthase activity (GO:0003878);; Molecular Function: ATP binding (GO:0005524);; Cellular Component: cytosol (GO:0005829);; Biological Process: acetyl-CoA biosynthetic process (GO:0006085);; Biological Process: fatty acid biosynthetic process (GO:0006633);; Biological Process: aging (GO:0007568);; Cellular Component: citrate lyase complex (GO:0009346);; Biological P…	K01648|0.0|ath:AT1G10670|ACLA-1	[C]	Energy production and conversion	ATP-grasp domain	ATP-citrate synthase alpha chain protein 1 GN=ACLA-1 OS=Arabidopsis thaliana (Mouse-ear cress) PE=1 SV=1	ATP-citrate synthase alpha chain protein 1 [Glycine soja]
Glyma.01G029000	[R]	General function prediction only	Molecular Function: GTP binding (GO:0005525);; Cellular Component: intracellular (GO:0005622);; Biological Process: small GTPase mediated signal transduction (GO:0007264);;	K12272|1e-140|pop:POPTR_642947|hypothetical protein	[U]	Intracellular trafficking, secretion, and vesicular transport	Signal recognition particle receptor beta subunit;; ADP-ribosylation factor family;; Elongation factor Tu GTP binding domain;; Gtr1/RagA G protein conserved region;; 50S ribosome-binding GTPase;; Miro-like protein	Probable ADP-ribosylation factor At2g15310 GN=At2g15310 OS=Arabidopsis thaliana (Mouse-ear cress) PE=2 SV=3	PREDICTED: signal recognition particle receptor subunit beta-like isoform 1 [Glycine max]
Glyma.01G029100	--	--	Cellular Component: integral component of membrane (GO:0016021);;	--	--	--	--	--	PREDICTED: uncharacterized protein LOC100820116 isoform X1 [Glycine max]
Glyma.01G029200	[O]	Posttranslational modification, protein turnover, chaperones	Molecular Function: structural constituent of ribosome (GO:0003735);; Cellular Component: nucleus (GO:0005634);; Cellular Component: Golgi apparatus (GO:0005794);; Cellular Component: plasma membrane (GO:0005886);; Biological Process: chromatin silencing (GO:0006342);; Biological Process: translation (GO:0006412);; Biological Process: nucleotide biosynthetic process (GO:0009165);; Cellular Compon…	K02977|1e-108|vvi:100258943|hypothetical protein LOC100258943	[J]	Translation, ribosomal structure and biogenesis	Ubiquitin family;; Ribosomal protein S27a;; Ubiquitin-2 like Rad60 SUMO-like;; Ubiquitin-like domain	40S ribosomal protein S27a (Precursor) OS=Lupinus albus (White lupin) PE=3 SV=2	uncharacterized protein LOC100527579 [Glycine max]
Glyma.01G029300	--	--	Molecular Function: DNA binding (GO:0003677);; Molecular Function: sequence-specific DNA binding transcription factor activity (GO:0003700);; Cellular Component: nucleus (GO:0005634);; Biological Process: chromatin assembly or disassembly (GO:0006333);; Biological Process: regulation of transcription, DNA-templated (GO:0006355);; Biological Process: polarity specification of adaxial/abaxial axis …	--	--	--	YABBY protein;; HMG-box domain;; HMG (high mobility group) box	Axial regulator YABBY 4 OS=Arabidopsis thaliana (Mouse-ear cress) PE=1 SV=2	PREDICTED: axial regulator YABBY 4-like [Glycine max]
Glyma.01G029400	[K]	Transcription	Molecular Function: DNA binding (GO:0003677);; Molecular Function: DNA-directed RNA polymerase activity (GO:0003899);; Biological Process: transcription, DNA-templated (GO:0006351);; Molecular Function: zinc ion binding (GO:0008270);;	K03007|1e-42|rcu:RCOM_1750030|DNA-directed RNA polymerase II, subunit n, putative	[K]	Transcription	RNA polymerases N / 8 kDa subunit	DNA-directed RNA polymerase subunit 10-like protein GN=NRPB10L OS=Arabidopsis thaliana (Mouse-ear cress) PE=3 SV=1	PREDICTED: uncharacterized LOC100527000 [Glycine max]
Glyma.01G029500	--	--	Biological Process: metabolic process (GO:0008152);; Molecular Function: zinc ion binding (GO:0008270);; Molecular Function: ligase activity (GO:0016874);;	--	[O]	Posttranslational modification, protein turnover, chaperones	Zinc finger, C3HC4 type (RING finger)	E3 ubiquitin-protein ligase BOI GN=T16H5.60 OS=Arabidopsis thaliana (Mouse-ear cress) PE=1 SV=1	PREDICTED: E3 ubiquitin-protein ligase BOI-like isoformX2 [Glycine max]
Glyma.01G029600	[R]	General function prediction only	Biological Process: formation of translation preinitiation complex (GO:0001731);; Molecular Function: translation initiation factor activity (GO:0003743);; Cellular Component: eukaryotic translation initiation factor 3 complex (GO:0005852);; Biological Process: regulation of translational initiation (GO:0006446);; Cellular Component: eukaryotic 43S preinitiation complex (GO:0016282);; Cellular Co…	K03246|0.0|vvi:100250769|hypothetical protein LOC100250769	[JT]	--	WD domain, G-beta repeat	Eukaryotic translation initiation factor 3 subunit I {ECO:0000255|HAMAP-Rule:MF_03008} GN=TIF3I1 OS=Arabidopsis thaliana (Mouse-ear cress) PE=2 SV=2	PREDICTED: eukaryotic translation initiation factor 3 subunit I-like [Glycine max]
Glyma.01G029800	[R]	General function prediction only	Molecular Function: GTP binding (GO:0005525);; Cellular Component: intracellular (GO:0005622);; Biological Process: intracellular protein transport (GO:0006886);; Biological Process: small GTPase mediated signal transduction (GO:0007264);;	--	[U]	Intracellular trafficking, secretion, and vesicular transport	ADP-ribosylation factor family;; Signal recognition particle receptor beta subunit;; Ras family;; Gtr1/RagA G protein conserved region;; Miro-like protein;; 50S ribosome-binding GTPase	ADP-ribosylation factor 2 GN=OJ1119_H02.17 OS=Oryza sativa subsp. japonica (Rice) PE=2 SV=2	PREDICTED: ADP-ribosylation factor 2-like isoform X1 [Solanum tuberosum]
Glyma.01G029900	--	--	--	--	--	--	--	--	PREDICTED: uncharacterized protein LOC100790078 [Glycine max]
Glyma.01G030000	--	--	--	--	--	--	--	--	PREDICTED: uncharacterized protein LOC100798784 [Glycine max]
Glyma.01G030100	--	--	--	--	[T]	Signal transduction mechanisms	--	Putative disease resistance protein RGA3 GN=RGA3 OS=Solanum bulbocastanum (Wild potato) PE=2 SV=2	Putative disease resistance protein RGA1 [Glycine soja]
Glyma.01G030200	--	--	Molecular Function: protein serine/threonine kinase activity (GO:0004674);; Molecular Function: non-membrane spanning protein tyrosine kinase activity (GO:0004715);; Molecular Function: ATP binding (GO:0005524);; Biological Process: peptidyl-tyrosine phosphorylation (GO:0018108);;	--	[T]	Signal transduction mechanisms	Protein tyrosine kinase;; Protein kinase domain	Proline-rich receptor-like protein kinase PERK13 GN=F24J13.3 OS=Arabidopsis thaliana (Mouse-ear cress) PE=2 SV=1	PREDICTED: proline-rich receptor-like protein kinase PERK13-like [Glycine max]
Glyma.01G030300	--	--	--	--	--	--	Protein of unknown function (DUF1645)	DEAD-box ATP-dependent RNA helicase 42 GN=F9H16.10 OS=Arabidopsis thaliana (Mouse-ear cress) PE=1 SV=2	PREDICTED: protein bfr2-like [Glycine max]
Glyma.01G030400	[R]	General function prediction only	Molecular Function: metallopeptidase activity (GO:0008237);; Molecular Function: metal ion binding (GO:0046872);; Biological Process: protein K63-linked deubiquitination (GO:0070536);; Biological Process: protein K48-linked deubiquitination (GO:0071108);;	K11866|1e-108|rcu:RCOM_0528130|amsh, putative	[T]	Signal transduction mechanisms	JAB1/Mov34/MPN/PAD-1 ubiquitin protease;; Prokaryotic homologs of the JAB domain	AMSH-like ubiquitin thioesterase 2 GN=AMSH2 OS=Arabidopsis thaliana (Mouse-ear cress) PE=2 SV=1	PREDICTED: AMSH-like ubiquitin thiolesterase 2-like isoform X1 [Glycine max]
Glyma.01G030500	[P]	Inorganic ion transport and metabolism	Molecular Function: carbonate dehydratase activity (GO:0004089);; Biological Process: metabolic process (GO:0008152);; Molecular Function: zinc ion binding (GO:0008270);; Biological Process: carbon utilization (GO:0015976);;	K01673|1e-162|rcu:RCOM_0528440|carbonic anhydrase, putative (EC:4.2.1.1)	[P]	Inorganic ion transport and metabolism	Carbonic anhydrase	Carbonic anhydrase, chloroplastic (Precursor) OS=Nicotiana tabacum (Common tobacco) PE=2 SV=1	PREDICTED: carbonic anhydrase, chloroplastic-like isoformX1 [Glycine max]
Glyma.01G030600	[L]	Replication, recombination and repair	Molecular Function: DNA binding (GO:0003677);;	K07466|9e-83|vvi:100265381|hypothetical protein LOC100265381	--	--	--	Uncharacterized protein At4g28440 GN=At4g28440 OS=Arabidopsis thaliana (Mouse-ear cress) PE=1 SV=1	uncharacterized protein LOC100499859 [Glycine max]
Glyma.01G030800	[L]	Replication, recombination and repair	Molecular Function: DNA binding (GO:0003677);;	K07466|1e-84|vvi:100265381|hypothetical protein LOC100265381	--	--	--	Uncharacterized protein At4g28440 GN=At4g28440 OS=Arabidopsis thaliana (Mouse-ear cress) PE=1 SV=1	uncharacterized protein LOC100526985 [Glycine max]
Glyma.01G030900	--	--	--	--	--	--	BURP domain	Probable polygalacturonase non-catalytic subunit JP650 (Precursor) GN=JP650 OS=Arabidopsis thaliana (Mouse-ear cress) PE=2 SV=2	PREDICTED: probable polygalacturonase non-catalytic subunit JP650-like [Glycine max]
Glyma.01G031000	--	--	--	--	--	--	Myb/SANT-like DNA-binding domain	--	PREDICTED: uncharacterized protein LOC102659769 [Glycine max]
Glyma.01G031100	--	--	--	--	[L]	Replication, recombination and repair	--	--	hypothetical protein CICLE_v10023522mg [Citrus clementina]
Glyma.01G031200	--	--	--	--	--	--	--	Protein NUCLEAR FUSION DEFECTIVE 6, chloroplastic/mitochondrial {ECO:0000303|PubMed:16698901} (Precursor) OS=Arabidopsis thaliana (Mouse-ear cress) PE=2 SV=1	PREDICTED: uncharacterized protein LOC100808351 [Glycine max]
Glyma.01G031300	--	--	--	--	--	--	Plant protein of unknown function (DUF936)	--	PREDICTED: uncharacterized protein LOC100808883 [Glycine max]
Glyma.01G031400	--	--	Molecular Function: nucleotide binding (GO:0000166);; Molecular Function: nucleic acid binding (GO:0003676);; Biological Process: mRNA processing (GO:0006397);;	K12822|0.0|rcu:RCOM_0527800|hypothetical protein	[A]	RNA processing and modification	PWI domain;; RNA recognition motif. (a.k.a. RRM, RBD, or RNP domain)	DEAD-box ATP-dependent RNA helicase 42 OS=Oryza sativa subsp. japonica (Rice) PE=2 SV=1	PREDICTED: RNA-binding protein 25-like isoform X1 [Glycine max]
Glyma.01G031500	[C]	Energy production and conversion	Molecular Function: aldehyde dehydrogenase (NAD) activity (GO:0004029);; Biological Process: oxidation-reduction process (GO:0055114);;	K00128|0.0|pop:POPTR_830473|aldehyde dehydrogenase (NAD+) (EC:1.2.1.3)	[C]	Energy production and conversion	Aldehyde dehydrogenase family	Aldehyde dehydrogenase family 2 member B7, mitochondrial (Precursor) OS=Arabidopsis thaliana (Mouse-ear cress) PE=2 SV=2	PREDICTED: aldehyde dehydrogenase family 2 member B7, mitochondrial-like [Glycine max]
Glyma.01G031600	--	--	Molecular Function: binding (GO:0005488);;	--	--	--	Protein of unknown function (DUF 659);; BED zinc finger;; hAT family C-terminal dimerisation region	--	hypothetical protein PHAVU_001G056200g, partial [Phaseolus vulgaris]
Glyma.01G031700	[E]	Amino acid transport and metabolism	Molecular Function: spermidine synthase activity (GO:0004766);; Biological Process: spermidine biosynthetic process (GO:0008295);;	K00797|0.0|pop:POPTR_833545|spermidine synthase	[E]	Amino acid transport and metabolism	Spermine/spermidine synthase	Spermidine synthase 1 GN=SPDSYN1 OS=Pisum sativum (Garden pea) PE=2 SV=1	uncharacterized protein LOC100790506 [Glycine max]
Glyma.01G031800	[P]	Inorganic ion transport and metabolism	Cellular Component: plasma membrane (GO:0005886);; Molecular Function: potassium ion transmembrane transporter activity (GO:0015079);; Cellular Component: integral component of membrane (GO:0016021);; Biological Process: potassium ion transmembrane transport (GO:0071805);;	--	--	--	K+ potassium transporter	Potassium transporter 6 GN=F17O7.17 OS=Arabidopsis thaliana (Mouse-ear cress) PE=2 SV=1	PREDICTED: potassium transporter 6-like [Glycine max]
Glyma.01G031900	[G]	Carbohydrate transport and metabolism	Molecular Function: alpha,alpha-trehalose-phosphate synthase (UDP-forming) activity (GO:0003825);; Molecular Function: trehalose-phosphatase activity (GO:0004805);; Biological Process: trehalose biosynthetic process (GO:0005992);; Biological Process: dephosphorylation (GO:0016311);;	K01087|0.0|rcu:RCOM_0993370|trehalose-6-phosphate synthase, putative (EC:2.4.1.15 3.1.3.12)	[G]	Carbohydrate transport and metabolism	Glycosyltransferase family 20;; Trehalose-phosphatase;; haloacid dehalogenase-like hydrolase	Probable alpha,alpha-trehalose-phosphate synthase [UDP-forming] 9 GN=TPS9 OS=Arabidopsis thaliana (Mouse-ear cress) PE=2 SV=1	PREDICTED: probable alpha,alpha-trehalose-phosphate synthase [UDP-forming] 9-like [Glycine max]
Glyma.01G032000	[S]	Function unknown	--	--	--	--	NHL repeat	--	PREDICTED: uncharacterized protein LOC100799483 [Glycine max]
Glyma.01G032100	--	--	Cellular Component: Golgi apparatus (GO:0005794);; Biological Process: intracellular protein transport (GO:0006886);; Molecular Function: protein transporter activity (GO:0008565);; Biological Process: vesicle-mediated transport (GO:0016192);; Cellular Component: clathrin adaptor complex (GO:0030131);;	K12391|0.0|rcu:RCOM_0993500|AP-1 complex subunit gamma-2, putative	[U]	Intracellular trafficking, secretion, and vesicular transport	Adaptin N terminal region;; Adaptin C-terminal domain	AP-1 complex subunit gamma-2 GN=At1g60070 OS=Arabidopsis thaliana (Mouse-ear cress) PE=1 SV=2	PREDICTED: AP-1 complex subunit gamma-2-like isoform X1 [Glycine max]
Glyma.01G032200	--	--	Biological Process: metabolic process (GO:0008152);; Molecular Function: zinc ion binding (GO:0008270);; Cellular Component: membrane (GO:0016020);;	--	[O]	Posttranslational modification, protein turnover, chaperones	Ring finger domain;; RING-H2 zinc finger;; Zinc finger, C3HC4 type (RING finger);; Anaphase-promoting complex subunit 11 RING-H2 finger	RING-H2 finger protein ATL47 GN=ATL47 OS=Arabidopsis thaliana (Mouse-ear cress) PE=2 SV=1	PREDICTED: RING-H2 finger protein ATL47-like [Glycine max]
Glyma.01G032300	--	--	Biological Process: metabolic process (GO:0008152);; Molecular Function: ligase activity (GO:0016874);;	--	[Z]	Cytoskeleton	Protein of unknown function (DUF724)	--	PREDICTED: uncharacterized protein LOC100807284 [Glycine max]
Glyma.01G032400	[S]	Function unknown	Biological Process: signal transduction (GO:0007165);; Biological Process: metabolic process (GO:0008152);; Molecular Function: ligase activity (GO:0016874);; Molecular Function: ADP binding (GO:0043531);;	--	--	--	NB-ARC domain;; TIR domain;; Leucine Rich repeats (2 copies);; Leucine rich repeat;; TIR domain;; Leucine Rich Repeat;; Leucine Rich Repeat	TMV resistance protein N GN=N OS=Nicotiana glutinosa (Tobacco) PE=1 SV=1	PREDICTED: TMV resistance protein N-like isoform X2 [Glycine max]
Glyma.01G032500	[J]	Translation, ribosomal structure and biogenesis	Molecular Function: threonine-tRNA ligase activity (GO:0004829);; Molecular Function: ATP binding (GO:0005524);; Cellular Component: cytoplasm (GO:0005737);; Biological Process: threonyl-tRNA aminoacylation (GO:0006435);;	K01868|0.0|vvi:100265542|hypothetical protein LOC100265542	[J]	Translation, ribosomal structure and biogenesis	tRNA synthetase class II core domain (G, H, P, S and T);; Anticodon binding domain;; TGS domain;; Threonyl and Alanyl tRNA synthetase second additional domain	Threonine--tRNA ligase, mitochondrial (Precursor) GN=THRRS OS=Arabidopsis thaliana (Mouse-ear cress) PE=2 SV=3	PREDICTED: threonine--tRNA ligase, mitochondrial-like [Glycine max]
Glyma.01G032600	--	--	Molecular Function: kinase activity (GO:0016301);; Biological Process: phosphorylation (GO:0016310);;	--	--	--	bHLH-MYC and R2R3-MYB transcription factors N-terminal	Transcription factor EMB1444 GN=EMB1444 OS=Arabidopsis thaliana (Mouse-ear cress) PE=2 SV=1	PREDICTED: uncharacterized protein LOC100816910 [Glycine max]
Glyma.01G032900	--	--	Molecular Function: ribonuclease P activity (GO:0004526);; Molecular Function: purine ribonucleoside binding (GO:0032550);; Molecular Function: adenyl ribonucleotide binding (GO:0032559);; Molecular Function: anion binding (GO:0043168);; Biological Process: RNA phosphodiester bond hydrolysis, endonucleolytic (GO:0090502);;	--	--	--	NB-ARC domain;; TIR domain;; TIR domain;; Leucine rich repeat;; Leucine Rich repeats (2 copies);; Leucine Rich Repeat;; Leucine Rich Repeat	TMV resistance protein N GN=N OS=Nicotiana glutinosa (Tobacco) PE=1 SV=1	TMV resistance protein N [Glycine soja]
Glyma.01G033000	[S]	Function unknown	Molecular Function: ATP binding (GO:0005524);; Biological Process: signal transduction (GO:0007165);; Molecular Function: ADP binding (GO:0043531);;	--	--	--	Leucine Rich repeats (2 copies);; Leucine Rich Repeat	Disease resistance protein RPS4 {ECO:0000303|PubMed:19519800} OS=Arabidopsis thaliana (Mouse-ear cress) PE=2 SV=1	TMV resistance protein N [Glycine soja]
Glyma.01G033100	--	--	Biological Process: metabolic process (GO:0008152);; Molecular Function: cyanohydrin beta-glucosyltransferase activity (GO:0047792);;	--	[GC]	--	UDP-glucoronosyl and UDP-glucosyl transferase	7-deoxyloganetic acid glucosyltransferase GN=UGT709C2 OS=Catharanthus roseus (Madagascar periwinkle) PE=1 SV=1	UDP-glycosyltransferase 85A7 [Glycine soja]
Glyma.01G033200	[S]	Function unknown	Molecular Function: ribonuclease P activity (GO:0004526);; Molecular Function: purine ribonucleoside binding (GO:0032550);; Molecular Function: adenyl ribonucleotide binding (GO:0032559);; Molecular Function: anion binding (GO:0043168);; Biological Process: RNA phosphodiester bond hydrolysis, endonucleolytic (GO:0090502);;	--	--	--	NB-ARC domain;; TIR domain;; Leucine Rich repeats (2 copies);; Leucine rich repeat;; TIR domain;; Leucine Rich Repeat;; Leucine rich repeat;; NACHT domain	Protein SUPPRESSOR OF npr1-1, CONSTITUTIVE 1 OS=Arabidopsis thaliana (Mouse-ear cress) PE=1 SV=3	Protein SUPPRESSOR OF npr1-1, CONSTITUTIVE 1 [Glycine soja]
Glyma.01G033300	[S]	Function unknown	Molecular Function: ribonuclease P activity (GO:0004526);; Molecular Function: ATP binding (GO:0005524);; Biological Process: signal transduction (GO:0007165);; Molecular Function: ADP binding (GO:0043531);; Biological Process: RNA phosphodiester bond hydrolysis, endonucleolytic (GO:0090502);;	--	--	--	NB-ARC domain;; TIR domain;; Leucine Rich repeats (2 copies);; Leucine rich repeat;; Leucine Rich Repeat;; TIR domain;; Leucine rich repeat	TMV resistance protein N GN=N OS=Nicotiana glutinosa (Tobacco) PE=1 SV=1	PREDICTED: protein SUPPRESSOR OF npr1-1, CONSTITUTIVE 1-like isoform X1 [Glycine max]
Glyma.01G033400	--	--	--	--	--	--	--	--	hypothetical protein glysoja_039378 [Glycine soja]
Glyma.01G033500	[GER]	--	Cellular Component: integral component of membrane (GO:0016021);; Molecular Function: transmembrane transporter activity (GO:0022857);; Biological Process: transmembrane transport (GO:0055085);;	--	--	--	EamA-like transporter family	WAT1-related protein At3g28050 GN=At3g28050 OS=Arabidopsis thaliana (Mouse-ear cress) PE=2 SV=1	PREDICTED: WAT1-related protein At3g28050-like [Glycine max]
Glyma.01G033600	[RTKL]	--	Molecular Function: protein serine/threonine kinase activity (GO:0004674);; Molecular Function: ATP binding (GO:0005524);; Biological Process: protein phosphorylation (GO:0006468);; Biological Process: regulation of signal transduction (GO:0009966);;	--	[T]	Signal transduction mechanisms	Protein kinase domain;; Protein tyrosine kinase;; Phosphotransferase enzyme family	Serine/threonine-protein kinase BLUS1 GN=BLUS1 OS=Arabidopsis thaliana (Mouse-ear cress) PE=1 SV=1	Serine/threonine-protein kinase fray2 [Glycine soja]
Glyma.01G033700	[GER]	--	Cellular Component: integral component of membrane (GO:0016021);; Molecular Function: transmembrane transporter activity (GO:0022857);; Biological Process: transmembrane transport (GO:0055085);;	--	--	--	EamA-like transporter family	WAT1-related protein At5g40210 GN=At5g40210 OS=Arabidopsis thaliana (Mouse-ear cress) PE=2 SV=1	PREDICTED: WAT1-related protein At5g40210 [Glycine max]
Glyma.01G033800	--	--	Cellular Component: integral component of membrane (GO:0016021);; Molecular Function: transmembrane transporter activity (GO:0022857);; Biological Process: transmembrane transport (GO:0055085);;	--	--	--	EamA-like transporter family	WAT1-related protein At5g40240 GN=At5g40240 OS=Arabidopsis thaliana (Mouse-ear cress) PE=2 SV=1	Auxin-induced protein 5NG4-like protein [Glycine soja]
Glyma.01G033900	[GER]	--	Cellular Component: integral component of membrane (GO:0016021);; Molecular Function: transmembrane transporter activity (GO:0022857);; Biological Process: transmembrane transport (GO:0055085);;	--	--	--	EamA-like transporter family	WAT1-related protein At5g40240 GN=At5g40240 OS=Arabidopsis thaliana (Mouse-ear cress) PE=2 SV=1	PREDICTED: WAT1-related protein At5g40240 isoform X1 [Glycine max]
Glyma.01G034000	--	--	Biological Process: defense response (GO:0006952);; Biological Process: response to biotic stimulus (GO:0009607);; Cellular Component: membrane (GO:0016020);; Biological Process: mRNA modification (GO:0016556);;	--	--	--	Pathogenesis-related protein Bet v I family;; Polyketide cyclase / dehydrase and lipid transport	MLP-like protein 423 OS=Arabidopsis thaliana (Mouse-ear cress) PE=2 SV=1	uncharacterized protein LOC100499973 [Glycine max]
Glyma.01G034100	[RTKL]	--	Biological Process: activation of MAPKK activity (GO:0000186);; Molecular Function: MAP kinase kinase kinase activity (GO:0004709);; Molecular Function: ATP binding (GO:0005524);; Biological Process: vegetative to reproductive phase transition of meristem (GO:0010228);; Biological Process: glucuronoxylan metabolic process (GO:0010413);; Biological Process: protein desumoylation (GO:0016926);; Bio…	--	[T]	Signal transduction mechanisms	Protein kinase domain;; Protein tyrosine kinase	Serine/threonine-protein kinase CDL1 {ECO:0000305} OS=Arabidopsis thaliana (Mouse-ear cress) PE=1 SV=1	PREDICTED: serine/threonine-protein kinase PBS1 isoformX1 [Glycine max]
Glyma.01G034200	[K]	Transcription	Molecular Function: transferase activity, transferring acyl groups (GO:0016746);;	--	--	--	Acetyltransferase (GNAT) family	Vegetative cell wall protein gp1 (Precursor) GN=GP1 OS=Chlamydomonas reinhardtii (Chlamydomonas smithii) PE=1 SV=1	PREDICTED: uncharacterized protein LOC100791581 isoform X1 [Glycine max]
Glyma.01G034300	--	--	Cellular Component: Golgi apparatus (GO:0005794);; Biological Process: response to nitrate (GO:0010167);; Biological Process: xyloglucan metabolic process (GO:0010411);; Biological Process: nitrate transport (GO:0015706);; Molecular Function: O-acetyltransferase activity (GO:0016413);;	--	--	--	GDSL/SGNH-like Acyl-Esterase family found in Pmr5 and Cas1p;; PMR5 N terminal Domain	Protein ALTERED XYLOGLUCAN 4 GN=F20P5.5 OS=Arabidopsis thaliana (Mouse-ear cress) PE=1 SV=1	PREDICTED: protein YLS7-like [Glycine max]
Glyma.01G034400	--	--	Cellular Component: Golgi apparatus (GO:0005794);; Biological Process: xyloglucan metabolic process (GO:0010411);; Molecular Function: O-acetyltransferase activity (GO:0016413);;	--	--	--	GDSL/SGNH-like Acyl-Esterase family found in Pmr5 and Cas1p;; PMR5 N terminal Domain	Protein ALTERED XYLOGLUCAN 4 GN=F20P5.5 OS=Arabidopsis thaliana (Mouse-ear cress) PE=1 SV=1	hypothetical protein glysoja_025388 [Glycine soja]
Glyma.01G034600	--	--	Cellular Component: Golgi apparatus (GO:0005794);; Biological Process: xyloglucan metabolic process (GO:0010411);; Molecular Function: O-acetyltransferase activity (GO:0016413);;	--	--	--	GDSL/SGNH-like Acyl-Esterase family found in Pmr5 and Cas1p;; PMR5 N terminal Domain	Protein ALTERED XYLOGLUCAN 4 GN=F20P5.5 OS=Arabidopsis thaliana (Mouse-ear cress) PE=1 SV=1	hypothetical protein glysoja_045976 [Glycine soja]
Glyma.01G034700	--	--	Cellular Component: Golgi apparatus (GO:0005794);; Biological Process: xyloglucan metabolic process (GO:0010411);; Molecular Function: O-acetyltransferase activity (GO:0016413);;	--	--	--	GDSL/SGNH-like Acyl-Esterase family found in Pmr5 and Cas1p;; PMR5 N terminal Domain	Protein ALTERED XYLOGLUCAN 4 GN=F20P5.5 OS=Arabidopsis thaliana (Mouse-ear cress) PE=1 SV=1	PREDICTED: protein YLS7-like [Glycine max]
Glyma.01G034800	--	--	Cellular Component: Golgi apparatus (GO:0005794);; Biological Process: xyloglucan metabolic process (GO:0010411);; Molecular Function: O-acetyltransferase activity (GO:0016413);;	--	--	--	GDSL/SGNH-like Acyl-Esterase family found in Pmr5 and Cas1p;; PMR5 N terminal Domain	Protein ALTERED XYLOGLUCAN 4 GN=F20P5.5 OS=Arabidopsis thaliana (Mouse-ear cress) PE=1 SV=1	hypothetical protein glysoja_045974 [Glycine soja]
Glyma.01G034900	--	--	Cellular Component: Golgi apparatus (GO:0005794);; Biological Process: xyloglucan metabolic process (GO:0010411);; Molecular Function: O-acetyltransferase activity (GO:0016413);;	--	--	--	GDSL/SGNH-like Acyl-Esterase family found in Pmr5 and Cas1p;; PMR5 N terminal Domain	Protein ALTERED XYLOGLUCAN 4 GN=F20P5.5 OS=Arabidopsis thaliana (Mouse-ear cress) PE=1 SV=1	PREDICTED: protein YLS7-like [Glycine max]
Glyma.01G035000	--	--	Molecular Function: transporter activity (GO:0005215);; Cellular Component: membrane (GO:0016020);; Biological Process: transmembrane transport (GO:0055085);;	--	[F]	Nucleotide transport and metabolism	Permease family	Nucleobase-ascorbate transporter 7 GN=NAT7 OS=Arabidopsis thaliana (Mouse-ear cress) PE=2 SV=2	PREDICTED: nucleobase-ascorbate transporter 7-like isoform X2 [Glycine max]
Glyma.01G035100	[I]	Lipid transport and metabolism	Molecular Function: C-4 methylsterol oxidase activity (GO:0000254);; Molecular Function: iron ion binding (GO:0005506);; Biological Process: fatty acid biosynthetic process (GO:0006633);; Cellular Component: integral component of membrane (GO:0016021);; Biological Process: oxidation-reduction process (GO:0055114);;	K14424|0.0|rcu:RCOM_0732630|C-4 methyl sterol oxidase, putative (EC:1.14.13.72)	[I]	Lipid transport and metabolism	Fatty acid hydroxylase superfamily	Methylsterol monooxygenase 2-2 GN=F22G5.23 OS=Arabidopsis thaliana (Mouse-ear cress) PE=2 SV=1	PREDICTED: uncharacterized protein LOC100816716 isoform X1 [Glycine max]
Glyma.01G035200	[I]	Lipid transport and metabolism	Molecular Function: oxidoreductase activity (GO:0016491);;	K14424|4e-90|rcu:RCOM_0732630|C-4 methyl sterol oxidase, putative (EC:1.14.13.72)	[I]	Lipid transport and metabolism	--	Methylsterol monooxygenase 2-2 GN=F22G5.23 OS=Arabidopsis thaliana (Mouse-ear cress) PE=2 SV=1	hypothetical protein PHAVU_002G074300g [Phaseolus vulgaris]
Glyma.01G035300	--	--	--	--	--	--	Domain of unknown function (DUF4228)	--	PREDICTED: uncharacterized protein LOC100777177 [Glycine max]
Glyma.01G035400	--	--	Molecular Function: phosphoprotein phosphatase activity (GO:0004721);; Biological Process: dephosphorylation (GO:0016311);; Molecular Function: ADP binding (GO:0043531);;	--	[T]	Signal transduction mechanisms	NB-ARC domain;; Leucine rich repeat;; Leucine Rich repeats (2 copies)	Putative disease resistance protein RGA3 GN=RGA3 OS=Solanum bulbocastanum (Wild potato) PE=2 SV=2	Disease resistance protein RGA2 [Glycine soja]
Glyma.01G035600	--	--	Biological Process: mitotic cell cycle (GO:0000278);; Cellular Component: nucleus (GO:0005634);; Biological Process: stomatal lineage progression (GO:0010440);; Biological Process: DNA endoreduplication (GO:0042023);; Biological Process: negative regulation of cyclin-dependent protein serine/threonine kinase activity (GO:0045736);; Biological Process: cell division (GO:0051301);;	--	[D]	Cell cycle control, cell division, chromosome partitioning	Cyclin, N-terminal domain;; Cyclin, C-terminal domain	Cyclin-D1-1 GN=F20P5.7 OS=Arabidopsis thaliana (Mouse-ear cress) PE=1 SV=3	PREDICTED: cyclin-D1-1-like [Glycine max]
Glyma.01G035700	--	--	Molecular Function: nucleotide binding (GO:0000166);; Molecular Function: nucleic acid binding (GO:0003676);; Biological Process: plastid organization (GO:0009657);; Biological Process: ncRNA metabolic process (GO:0034660);; Biological Process: single-organism process (GO:0044699);;	--	--	--	--	Nucleosome assembly protein 1;2 (Precursor) GN=F3P11.8 OS=Arabidopsis thaliana (Mouse-ear cress) PE=1 SV=1	PREDICTED: ubiquitin carboxyl-terminal hydrolase 36-like [Glycine max]
Glyma.01G035800	--	--	Molecular Function: phosphoprotein phosphatase activity (GO:0004721);; Biological Process: dephosphorylation (GO:0016311);; Molecular Function: ADP binding (GO:0043531);;	--	[T]	Signal transduction mechanisms	NB-ARC domain	Putative disease resistance protein RGA3 GN=RGA3 OS=Solanum bulbocastanum (Wild potato) PE=2 SV=2	PREDICTED: putative disease resistance protein RGA3-like isoform X1 [Glycine max]
Glyma.01G035900	[S]	Function unknown	--	--	[T]	Signal transduction mechanisms	Leucine Rich repeats (2 copies);; Leucine rich repeat;; Leucine Rich Repeat	Disease resistance protein RGA2 GN=RGA2 OS=Solanum bulbocastanum (Wild potato) PE=1 SV=1	PREDICTED: putative disease resistance protein RGA3-like isoform X1 [Glycine max]
Glyma.01G036000	[GC]	--	Biological Process: tryptophan catabolic process (GO:0006569);; Biological Process: indoleacetic acid biosynthetic process (GO:0009684);; Biological Process: glucosinolate biosynthetic process (GO:0019761);; Biological Process: defense response to bacterium (GO:0042742);; Molecular Function: indole-3-acetate beta-glucosyltransferase activity (GO:0047215);; Molecular Function: thiohydroximate beta…	--	[GC]	--	UDP-glucoronosyl and UDP-glucosyl transferase	UDP-glycosyltransferase 74B1 GN=UGT74B1 OS=Arabidopsis thaliana (Mouse-ear cress) PE=1 SV=1	PREDICTED: UDP-glycosyltransferase 74B1-like [Glycine max]
Glyma.01G036100	--	--	--	--	[T]	Signal transduction mechanisms	NB-ARC domain	Putative disease resistance protein RGA3 GN=RGA3 OS=Solanum bulbocastanum (Wild potato) PE=2 SV=2	PREDICTED: putative disease resistance protein RGA3-like isoform X2 [Glycine max]
Glyma.01G036200	--	--	Cellular Component: mitochondrion (GO:0005739);; Cellular Component: chloroplast envelope (GO:0009941);;	--	[S]	Function unknown	Leucine Rich repeat;; Leucine Rich repeats (2 copies);; Leucine Rich Repeat;; Leucine rich repeat	RAN GTPase-activating protein 1 GN=RANGAP1 OS=Arabidopsis thaliana (Mouse-ear cress) PE=1 SV=1	PREDICTED: protein NLRC3-like [Glycine max]
Glyma.01G036300	--	--	--	--	--	--	--	--	hypothetical protein glysoja_042798 [Glycine soja]
Glyma.01G036400	--	--	--	--	--	--	--	--	hypothetical protein glysoja_042799 [Glycine soja]
Glyma.01G036500	[O]	Posttranslational modification, protein turnover, chaperones	--	--	[O]	Posttranslational modification, protein turnover, chaperones	DnaJ domain	Chaperone protein dnaJ 16 GN=F3I6.4 OS=Arabidopsis thaliana (Mouse-ear cress) PE=2 SV=1	PREDICTED: chaperone protein dnaJ 16-like isoform X1 [Glycine max]
Glyma.01G036600	--	--	Molecular Function: nucleic acid binding (GO:0003676);; Biological Process: hormone-mediated signaling pathway (GO:0009755);; Biological Process: tissue development (GO:0009888);; Biological Process: cellular macromolecule metabolic process (GO:0044260);; Biological Process: single-organism developmental process (GO:0044767);; Molecular Function: metal ion binding (GO:0046872);;	--	--	--	--	Zinc finger protein 5 GN=ZFP5 OS=Arabidopsis thaliana (Mouse-ear cress) PE=2 SV=1	Zinc finger protein 6 [Glycine soja]
Glyma.01G036700	--	--	Biological Process: sister chromatid cohesion (GO:0007062);; Biological Process: reciprocal meiotic recombination (GO:0007131);; Biological Process: chromatin silencing by small RNA (GO:0031048);; Biological Process: regulation of chromosome organization (GO:0033044);; Biological Process: meiotic DNA double-strand break formation (GO:0042138);; Biological Process: meiotic chromosome segregation (…	--	--	--	SAM domain (Sterile alpha motif);; SAM domain (Sterile alpha motif)	--	PREDICTED: uncharacterized protein LOC100796844 [Glycine max]
Glyma.01G036800	[R]	General function prediction only	Biological Process: metabolic process (GO:0008152);; Molecular Function: transferase activity (GO:0016740);;	--	[R]	General function prediction only	WD domain, G-beta repeat;; Nucleoporin Nup120/160	COMPASS-like H3K4 histone methylase component WDR5A {ECO:0000303|PubMed:19567704} OS=Arabidopsis thaliana (Mouse-ear cress) PE=1 SV=1	PREDICTED: myosin heavy chain kinase B-like [Glycine max]
Glyma.01G036900	--	--	Molecular Function: metalloendopeptidase activity (GO:0004222);; Biological Process: proteolysis (GO:0006508);; Molecular Function: zinc ion binding (GO:0008270);; Cellular Component: extracellular matrix (GO:0031012);;	K07761|1e-35|ath:AT1G59970|matrixin family protein	[OW]	--	Matrixin;; Putative peptidoglycan binding domain	Metalloendoproteinase 1 (Precursor) OS=Glycine max (Soybean) PE=1 SV=2	unknown [Glycine max]
Glyma.01G037000	--	--	Molecular Function: metalloendopeptidase activity (GO:0004222);; Biological Process: proteolysis (GO:0006508);; Molecular Function: zinc ion binding (GO:0008270);; Cellular Component: extracellular matrix (GO:0031012);;	--	--	--	Putative peptidoglycan binding domain	Metalloendoproteinase 1 (Precursor) OS=Glycine max (Soybean) PE=1 SV=2	hypothetical protein glysoja_008025 [Glycine soja]
Glyma.01G037100	--	--	Molecular Function: metalloendopeptidase activity (GO:0004222);; Biological Process: proteolysis (GO:0006508);; Molecular Function: zinc ion binding (GO:0008270);; Cellular Component: extracellular matrix (GO:0031012);;	K07761|2e-43|ath:AT1G59970|matrixin family protein	[OW]	--	Matrixin;; Putative peptidoglycan binding domain	Metalloendoproteinase 1 (Precursor) OS=Glycine max (Soybean) PE=1 SV=2	PREDICTED: metalloendoproteinase 1-like [Glycine max]
Glyma.01G037200	--	--	Molecular Function: metalloendopeptidase activity (GO:0004222);; Biological Process: proteolysis (GO:0006508);; Molecular Function: zinc ion binding (GO:0008270);; Cellular Component: extracellular matrix (GO:0031012);;	--	[OW]	--	Matrixin;; Putative peptidoglycan binding domain	Metalloendoproteinase 1 (Precursor) OS=Glycine max (Soybean) PE=1 SV=2	PREDICTED: metalloendoproteinase 1-like [Glycine max]
Glyma.01G037300	--	--	--	--	--	--	--	--	PREDICTED: uncharacterized protein LOC100805887 [Glycine max]
Glyma.01G037400	--	--	Molecular Function: metal ion binding (GO:0046872);;	--	--	--	MYND finger	--	PREDICTED: zinc finger MYND domain-containing protein 15-like [Glycine max]
Glyma.01G037500	[T]	Signal transduction mechanisms	Biological Process: phosphorelay signal transduction system (GO:0000160);;	K14492|9e-84|rcu:RCOM_0699760|two-component sensor protein histidine protein kinase, putative	[K]	Transcription	Response regulator receiver domain	Two-component response regulator ARR4 GN=T10O24.8 OS=Arabidopsis thaliana (Mouse-ear cress) PE=1 SV=1	PREDICTED: two-component response regulator ARR4-like [Glycine max]
Glyma.01G037600	--	--	--	--	[TZ]	--	Formin Homology 2 Domain	Formin-like protein 8 (Precursor) GN=FH8 OS=Arabidopsis thaliana (Mouse-ear cress) PE=1 SV=1	PREDICTED: formin-like protein 4-like [Glycine max]
Glyma.01G037700	--	--	--	--	--	--	--	Protein WVD2-like 1 GN=WDL1 OS=Arabidopsis thaliana (Mouse-ear cress) PE=1 SV=1	PREDICTED: neurofilament medium polypeptide isoform X1 [Glycine max]
Glyma.01G037800	--	--	Molecular Function: superoxide dismutase activity (GO:0004784);; Biological Process: removal of superoxide radicals (GO:0019430);; Molecular Function: manganese ion binding (GO:0030145);; Molecular Function: nutrient reservoir activity (GO:0045735);; Cellular Component: apoplast (GO:0048046);; Biological Process: oxidation-reduction process (GO:0055114);;	--	--	--	Cupin;; Cupin domain	Germin-like protein subfamily 1 member 1 (Precursor) GN=GLP7 OS=Arabidopsis thaliana (Mouse-ear cress) PE=2 SV=2	germin-like protein subfamily 1 member 1-like precursor [Glycine max]
Glyma.01G037900	--	--	Biological Process: metabolic process (GO:0008152);; Molecular Function: polygalacturonate 4-alpha-galacturonosyltransferase activity (GO:0047262);;	--	--	--	Glycosyl transferase family 8	Probable galacturonosyltransferase-like 9 GN=F20P5.18 OS=Arabidopsis thaliana (Mouse-ear cress) PE=2 SV=1	PREDICTED: probable galacturonosyltransferase-like 9-like [Glycine max]
Glyma.01G038000	[C]	Energy production and conversion	Molecular Function: pyruvate dehydrogenase (acetyl-transferring) activity (GO:0004739);; Cellular Component: mitochondrial matrix (GO:0005759);; Biological Process: glycolytic process (GO:0006096);; Biological Process: oxidation-reduction process (GO:0055114);;	K00161|0.0|rcu:RCOM_0699730|pyruvate dehydrogenase, putative (EC:1.2.4.1)	[C]	Energy production and conversion	Dehydrogenase E1 component	Pyruvate dehydrogenase E1 component subunit alpha, mitochondrial (Precursor) OS=Pisum sativum (Garden pea) PE=2 SV=1	Pyruvate dehydrogenase E1 component subunit alpha, mitochondrial [Glycine soja]
Glyma.01G038100	[L]	Replication, recombination and repair	Molecular Function: nucleic acid binding (GO:0003676);; Molecular Function: RNA helicase activity (GO:0003724);; Molecular Function: ATP binding (GO:0005524);; Molecular Function: ATP-dependent helicase activity (GO:0008026);; Cellular Component: chloroplast stroma (GO:0009570);; Biological Process: embryo development ending in seed dormancy (GO:0009793);; Cellular Component: cytoplasmic stress g…	--	[A]	RNA processing and modification	DSHCT (NUC185) domain;; DEAD/DEAH box helicase;; Helicase conserved C-terminal domain;; Type III restriction enzyme, res subunit	DEAD-box ATP-dependent RNA helicase ISE2, chloroplastic (Precursor) GN=F20P5.20 OS=Arabidopsis thaliana (Mouse-ear cress) PE=1 SV=2	PREDICTED: DEAD-box ATP-dependent RNA helicase ISE2, chloroplastic-like [Glycine max]
Glyma.01G038300	--	--	Cellular Component: nucleus (GO:0005634);; Biological Process: regulation of transcription, DNA-templated (GO:0006355);;	--	[B]	Chromatin structure and dynamics	Paired amphipathic helix repeat;; Sin3 family co-repressor	Paired amphipathic helix protein Sin3-like 4 GN=SNL4 OS=Arabidopsis thaliana (Mouse-ear cress) PE=3 SV=3	PREDICTED: paired amphipathic helix protein Sin3-like 4-like isoform X2 [Glycine max]
Glyma.01G038400	--	--	--	--	--	--	HEAT repeats;; HEAT repeat;; HEAT-like repeat	Microtubule-associated protein TORTIFOLIA1 GN=T24A18.10 OS=Arabidopsis thaliana (Mouse-ear cress) PE=1 SV=2	PREDICTED: microtubule-associated protein TORTIFOLIA1-like [Glycine max]
Glyma.01G038500	[M]	Cell wall/membrane/envelope biogenesis	Cellular Component: Golgi apparatus (GO:0005794);; Cellular Component: integral component of membrane (GO:0016021);;	--	--	--	Glycosyltransferase family 92;; Glycosyl transferase family 2	UPF0392 protein RCOM_0530710 GN=RCOM_0699480 OS=Ricinus communis (Castor bean) PE=3 SV=1	PREDICTED: UPF0392 protein RCOM_0530710-like [Glycine max]
Glyma.01G038600	--	--	Molecular Function: DNA binding (GO:0003677);; Molecular Function: chromatin binding (GO:0003682);; Molecular Function: zinc ion binding (GO:0008270);;	--	--	--	Myb-like DNA-binding domain	Transcription factor MYB1R1 OS=Solanum tuberosum (Potato) PE=2 SV=1	PREDICTED: transcription factor MYB1R1 [Glycine max]
Glyma.01G038700	--	--	Cellular Component: integral component of membrane (GO:0016021);;	--	--	--	--	--	PREDICTED: uncharacterized protein LOC100782710 [Glycine max]
Glyma.01G038800	[T]	Signal transduction mechanisms	Molecular Function: phosphoprotein phosphatase activity (GO:0004721);; Biological Process: dephosphorylation (GO:0016311);;	K04382|0.0|vvi:100267243|hypothetical protein LOC100267243	[T]	Signal transduction mechanisms	Calcineurin-like phosphoesterase	Serine/threonine-protein phosphatase PP2A catalytic subunit GN=PP2A OS=Hevea brasiliensis (Para rubber tree) PE=2 SV=1	PREDICTED: serine/threonine-protein phosphatase PP2A catalytic subunit-like [Glycine max]
Glyma.01G038900	--	--	--	--	--	--	--	CLE25p (Precursor) GN=CLE25 OS=Arabidopsis thaliana (Mouse-ear cress) PE=2 SV=1	PREDICTED: CLAVATA3/ESR (CLE)-related protein 25-like [Glycine max]
Glyma.01G039000	[S]	Function unknown	Molecular Function: ATP binding (GO:0005524);; Biological Process: signal transduction (GO:0007165);; Molecular Function: ADP binding (GO:0043531);;	--	--	--	NB-ARC domain;; Leucine rich repeat;; TIR domain;; Leucine Rich repeats (2 copies);; TIR domain;; Leucine Rich Repeat;; NACHT domain;; AAA domain;; AAA ATPase domain;; Archaeal ATPase;; ATPase family associated with various cellular activities (AAA)	TMV resistance protein N GN=N OS=Nicotiana glutinosa (Tobacco) PE=1 SV=1	PREDICTED: protein SUPPRESSOR OF npr1-1, CONSTITUTIVE 1-like isoform X1 [Glycine max]
Glyma.01G039100	--	--	Cellular Component: nucleus (GO:0005634);; Biological Process: negative regulation of photomorphogenesis (GO:0010100);;	--	--	--	--	--	PREDICTED: uncharacterized protein LOC100785194 [Glycine max]
Glyma.01G039200	--	--	Molecular Function: protein dimerization activity (GO:0046983);;	--	--	--	Helix-loop-helix DNA-binding domain	Transcription factor bHLH79 GN=MRG21.2 OS=Arabidopsis thaliana (Mouse-ear cress) PE=2 SV=1	PREDICTED: transcription factor bHLH79-like [Glycine max]
Glyma.01G039300	--	--	Cellular Component: nucleus (GO:0005634);; Biological Process: regulation of transcription, DNA-templated (GO:0006355);; Biological Process: auxin-activated signaling pathway (GO:0009734);; Molecular Function: protein dimerization activity (GO:0046983);;	--	--	--	AUX/IAA family	Auxin-responsive protein IAA27 GN=F19B15.110 OS=Arabidopsis thaliana (Mouse-ear cress) PE=1 SV=1	Auxin-responsive protein IAA27 [Glycine soja]
Glyma.01G039400	[D]	Cell cycle control, cell division, chromosome partitioning	Cellular Component: integral component of membrane (GO:0016021);;	--	[Z]	Cytoskeleton	--	WEB family protein At4g27595, chloroplastic (Precursor) GN=At4g27595 OS=Arabidopsis thaliana (Mouse-ear cress) PE=2 SV=1	PREDICTED: intracellular protein transport protein USO1-like isoform X1 [Glycine max]
Glyma.01G039500	--	--	--	--	--	--	Protein of unknown function (DUF1336)	Protein ENHANCED DISEASE RESISTANCE 2 GN=EDR2 OS=Arabidopsis thaliana (Mouse-ear cress) PE=2 SV=1	PREDICTED: uncharacterized protein LOC100787325 isoform X1 [Glycine max]
Glyma.01G039600	[S]	Function unknown	Molecular Function: kinase activity (GO:0016301);; Biological Process: phosphorylation (GO:0016310);; Molecular Function: oxidoreductase activity (GO:0016491);;	--	[R]	General function prediction only	Leucine Rich repeats (2 copies);; Leucine rich repeat;; Leucine Rich Repeat;; Leucine Rich repeat;; Leucine rich repeat;; Leucine rich repeat N-terminal domain	Probable LRR receptor-like serine/threonine-protein kinase At4g08850 (Precursor) GN=At4g08850 OS=Arabidopsis thaliana (Mouse-ear cress) PE=2 SV=3	probable leucine-rich repeat receptor-like protein kinase At1g35710-like precursor [Glycine max]
Glyma.01G039700	--	--	--	--	[U]	Intracellular trafficking, secretion, and vesicular transport	Vps51/Vps67	Exocyst complex component EXO84A GN=EXO84A OS=Arabidopsis thaliana (Mouse-ear cress) PE=3 SV=1	Exocyst complex component 8 [Glycine soja]
Glyma.01G039800	--	--	Cellular Component: Golgi apparatus (GO:0005794);; Biological Process: protein glycosylation (GO:0006486);; Molecular Function: galactosyltransferase activity (GO:0008378);; Cellular Component: integral component of membrane (GO:0016021);; Molecular Function: carbohydrate binding (GO:0030246);;	--	[G]	Carbohydrate transport and metabolism	Galactoside-binding lectin;; Galactosyltransferase	Probable beta-1,3-galactosyltransferase 19 GN=B3GALT19 OS=Arabidopsis thaliana (Mouse-ear cress) PE=2 SV=2	PREDICTED: probable beta-1,3-galactosyltransferase 19-like [Glycine max]
Glyma.01G039900	--	--	Molecular Function: kinase activity (GO:0016301);; Biological Process: phosphorylation (GO:0016310);; Molecular Function: polysaccharide binding (GO:0030247);;	--	--	--	Wall-associated receptor kinase galacturonan-binding;; Wall-associated receptor kinase C-terminal	Wall-associated receptor kinase-like 20 (Precursor) GN=WAKL20 OS=Arabidopsis thaliana (Mouse-ear cress) PE=2 SV=1	PREDICTED: wall-associated receptor kinase-like 15-like [Glycine max]
Glyma.01G040000	[O]	Posttranslational modification, protein turnover, chaperones	Molecular Function: glutathione transferase activity (GO:0004364);; Biological Process: metabolic process (GO:0008152);;	--	[O]	Posttranslational modification, protein turnover, chaperones	Glutathione S-transferase, N-terminal domain;; Glutathione S-transferase, N-terminal domain;; Glutathione S-transferase, N-terminal domain;; Glutathione S-transferase, C-terminal domain	Glutathione S-transferase U18 GN=F14N23.24 OS=Arabidopsis thaliana (Mouse-ear cress) PE=2 SV=1	uncharacterized protein LOC100500281 [Glycine max]
Glyma.01G040100	--	--	Molecular Function: glutathione transferase activity (GO:0004364);; Biological Process: metabolic process (GO:0008152);;	K00799|6e-28|pop:POPTR_565410|hypothetical protein	[O]	Posttranslational modification, protein turnover, chaperones	--	Glutathione S-transferase U18 GN=F14N23.24 OS=Arabidopsis thaliana (Mouse-ear cress) PE=2 SV=1	Glutathione S-transferase U18 [Glycine soja]
Glyma.01G040200	[O]	Posttranslational modification, protein turnover, chaperones	Molecular Function: glutathione transferase activity (GO:0004364);; Biological Process: metabolic process (GO:0008152);;	K00799|5e-96|pop:POPTR_565410|hypothetical protein	[O]	Posttranslational modification, protein turnover, chaperones	Glutathione S-transferase, N-terminal domain;; Glutathione S-transferase, N-terminal domain;; Glutathione S-transferase, N-terminal domain;; Glutathione S-transferase, C-terminal domain;; Glutathione S-transferase, C-terminal domain	Glutathione S-transferase U18 GN=F14N23.24 OS=Arabidopsis thaliana (Mouse-ear cress) PE=2 SV=1	glutathione S-transferase GST 5 [Glycine max]
Glyma.01G040300	--	--	--	--	[S]	Function unknown	--	--	PREDICTED: tetratricopeptide repeat protein 38-like [Glycine max]
Glyma.01G040400	--	--	--	--	--	--	Protein of unknown function (DUF569);; Fascin domain	Vegetative cell wall protein gp1 (Precursor) GN=GP1 OS=Chlamydomonas reinhardtii (Chlamydomonas smithii) PE=1 SV=1	PREDICTED: uncharacterized protein LOC100811752 [Glycine max]
Glyma.01G040500	--	--	Cellular Component: chloroplast (GO:0009507);;	--	--	--	Putative small multi-drug export protein	--	uncharacterized protein LOC100813905 [Glycine max]
Glyma.01G040600	[O]	Posttranslational modification, protein turnover, chaperones	Biological Process: protein folding (GO:0006457);; Molecular Function: unfolded protein binding (GO:0051082);;	--	[O]	Posttranslational modification, protein turnover, chaperones	DnaJ domain;; DnaJ C terminal domain	DnaJ protein ERDJ3B (Precursor) GN=F26K9.30 OS=Arabidopsis thaliana (Mouse-ear cress) PE=1 SV=1	PREDICTED: dnaJ homolog subfamily A member 1-like [Glycine max]
Glyma.01G040700	[OC]	--	Biological Process: glycerol ether metabolic process (GO:0006662);; Molecular Function: protein disulfide oxidoreductase activity (GO:0015035);; Biological Process: cell redox homeostasis (GO:0045454);; Biological Process: oxidation-reduction process (GO:0055114);;	K03671|2e-46|vvi:100246832|hypothetical protein LOC100246832	[O]	Posttranslational modification, protein turnover, chaperones	Thioredoxin;; Thioredoxin-like domain	Thioredoxin H2 GN=TRX2 OS=Arabidopsis thaliana (Mouse-ear cress) PE=2 SV=2	uncharacterized protein LOC100527298 [Glycine max]
Glyma.01G040800	--	--	--	--	--	--	--	--	hypothetical protein glysoja_028722, partial [Glycine soja]
Glyma.01G040900	--	--	Molecular Function: nucleic acid binding (GO:0003676);; Molecular Function: ATP binding (GO:0005524);; Molecular Function: ATP-dependent helicase activity (GO:0008026);; Biological Process: metabolic process (GO:0008152);;	K12813|0.0|vvi:100244993|similar to EMB2733/ESP3 (EMBRYO DEFECTIVE 2733)	[A]	RNA processing and modification	Oligonucleotide/oligosaccharide-binding (OB)-fold;; Helicase associated domain (HA2);; Helicase conserved C-terminal domain;; DEAD/DEAH box helicase;; Type II/IV secretion system protein	Probable pre-mRNA-splicing factor ATP-dependent RNA helicase GN=At3g26560 OS=Arabidopsis thaliana (Mouse-ear cress) PE=1 SV=2	Putative pre-mRNA-splicing factor ATP-dependent RNA helicase DHX16 [Glycine soja]
Glyma.01G041100	[OC]	--	Biological Process: glycerol ether metabolic process (GO:0006662);; Molecular Function: protein disulfide oxidoreductase activity (GO:0015035);; Biological Process: cell redox homeostasis (GO:0045454);; Biological Process: oxidation-reduction process (GO:0055114);;	K03671|1e-52|vvi:100246832|hypothetical protein LOC100246832	[O]	Posttranslational modification, protein turnover, chaperones	Thioredoxin;; Thioredoxin-like domain;; Thioredoxin-like;; Redoxin;; Thioredoxin;; AhpC/TSA family	Thioredoxin H2 GN=TRX2 OS=Arabidopsis thaliana (Mouse-ear cress) PE=2 SV=2	PREDICTED: thioredoxin H2-like [Glycine max]
Glyma.01G041200	[OC]	--	Biological Process: glycerol ether metabolic process (GO:0006662);; Molecular Function: protein disulfide oxidoreductase activity (GO:0015035);; Biological Process: cell redox homeostasis (GO:0045454);; Biological Process: oxidation-reduction process (GO:0055114);;	K03671|2e-54|vvi:100246832|hypothetical protein LOC100246832	[O]	Posttranslational modification, protein turnover, chaperones	Thioredoxin;; Thioredoxin-like domain;; Thioredoxin-like;; Redoxin;; Thioredoxin	Thioredoxin H2 GN=TRX2 OS=Arabidopsis thaliana (Mouse-ear cress) PE=2 SV=2	uncharacterized protein LOC100527691 [Glycine max]
Glyma.01G041300	[R]	General function prediction only	--	--	--	--	--	Abscisic acid and environmental stress-inducible protein OS=Medicago sativa subsp. falcata (Sickle medic) PE=2 SV=1	PREDICTED: uncharacterized protein LOC100819759 [Glycine max]
Glyma.01G041400	[E]	Amino acid transport and metabolism	Molecular Function: transporter activity (GO:0005215);; Biological Process: transport (GO:0006810);; Cellular Component: membrane (GO:0016020);;	--	[E]	Amino acid transport and metabolism	POT family	Protein NRT1/ PTR FAMILY 2.13 GN=T17F3.10 OS=Arabidopsis thaliana (Mouse-ear cress) PE=1 SV=1	PREDICTED: nitrate transporter 1.7-like [Glycine max]
Glyma.01G041500	--	--	Molecular Function: hydrolase activity, hydrolyzing O-glycosyl compounds (GO:0004553);; Biological Process: carbohydrate metabolic process (GO:0005975);;	--	[G]	Carbohydrate transport and metabolism	--	Sucrose nonfermenting 4-like protein GN=F7G19.11 OS=Arabidopsis thaliana (Mouse-ear cress) PE=1 SV=1	PREDICTED: uncharacterized protein LOC100792611 [Glycine max]
Glyma.01G041600	[DZ]	--	Biological Process: metabolic process (GO:0008152);; Molecular Function: ligase activity (GO:0016874);;	--	[S]	Function unknown	Regulator of chromosome condensation (RCC1) repeat;; Regulator of chromosome condensation (RCC1) repeat;; RNA recognition motif. (a.k.a. RRM, RBD, or RNP domain)	Uncharacterized protein At1g27050 GN=At1g27050 OS=Arabidopsis thaliana (Mouse-ear cress) PE=2 SV=1	PREDICTED: ultraviolet-B receptor UVR8-like [Cicer arietinum]
Glyma.01G041700	[K]	Transcription	Molecular Function: sequence-specific DNA binding transcription factor activity (GO:0003700);; Cellular Component: nucleus (GO:0005634);; Biological Process: regulation of transcription, DNA-templated (GO:0006355);; Molecular Function: sequence-specific DNA binding (GO:0043565);;	--	[K]	Transcription	Homeobox associated leucine zipper;; Homeobox domain	Homeobox-leucine zipper protein HAT5 GN=F4P13.2 OS=Arabidopsis thaliana (Mouse-ear cress) PE=1 SV=1	PREDICTED: homeobox-leucine zipper protein HAT5-like [Glycine max]
Glyma.01G041800	--	--	--	--	[D]	Cell cycle control, cell division, chromosome partitioning	PIF1-like helicase	--	PREDICTED: uncharacterized protein LOC100816595 [Glycine max]
Glyma.01G041900	--	--	--	--	[L]	Replication, recombination and repair	Replication factor-A C terminal domain	Replication protein A 70 kDa DNA-binding subunit B OS=Oryza sativa subsp. japonica (Rice) PE=1 SV=1	PREDICTED: uncharacterized protein LOC100788137 [Glycine max]
Glyma.01G042000	--	--	--	--	--	--	--	--	hypothetical protein MTR_4g078340 [Medicago truncatula]
Glyma.01G042100	[E]	Amino acid transport and metabolism	Molecular Function: transporter activity (GO:0005215);; Biological Process: transport (GO:0006810);; Cellular Component: membrane (GO:0016020);;	--	[E]	Amino acid transport and metabolism	POT family	Protein NRT1/ PTR FAMILY 4.6 GN=At1g69850 OS=Arabidopsis thaliana (Mouse-ear cress) PE=1 SV=1	PREDICTED: nitrate transporter 1.2-like [Glycine max]
Glyma.01G042200	--	--	Cellular Component: extracellular region (GO:0005576);;	--	--	--	Glyoxal oxidase N-terminus	--	hypothetical protein glysoja_025456 [Glycine soja]
Glyma.01G042300	[T]	Signal transduction mechanisms	Molecular Function: phosphorelay sensor kinase activity (GO:0000155);; Biological Process: phosphorelay signal transduction system (GO:0000160);; Molecular Function: photoreceptor activity (GO:0009881);; Biological Process: regulation of proton transport (GO:0010155);; Biological Process: protein-chromophore linkage (GO:0018298);; Biological Process: signal transduction by phosphorylation (GO:002…	--	--	--	PAS domain;; PAS fold;; PAS fold;; PAS fold;; PAS domain	Protein TWIN LOV 1 GN=T20F6.15 OS=Arabidopsis thaliana (Mouse-ear cress) PE=1 SV=2	proteolipid protein 2 [Glycine max]
Glyma.01G042400	[RTKL]	--	Molecular Function: protein serine/threonine kinase activity (GO:0004674);; Molecular Function: ATP binding (GO:0005524);; Biological Process: protein phosphorylation (GO:0006468);;	--	[T]	Signal transduction mechanisms	Protein kinase domain;; Protein tyrosine kinase	Probable receptor-like protein kinase At5g15080 GN=At5g15080 OS=Arabidopsis thaliana (Mouse-ear cress) PE=2 SV=1	PREDICTED: probable receptor-like protein kinase At5g15080-like isoform X1 [Glycine max]
Glyma.01G042500	--	--	--	--	--	--	Domain of unknown function (DUF1338)	--	hypothetical protein glysoja_024621 [Glycine soja]
Glyma.01G042600	[O]	Posttranslational modification, protein turnover, chaperones	Cellular Component: vacuolar membrane (GO:0005774);; Cellular Component: plasma membrane (GO:0005886);; Cellular Component: plasmodesma (GO:0009506);; Cellular Component: chloroplast (GO:0009507);; Molecular Function: protein histidine kinase binding (GO:0043424);;	--	[C]	Energy production and conversion	SPFH domain / Band 7 family	Hypersensitive-induced response protein 1 GN=HIR1 OS=Arabidopsis thaliana (Mouse-ear cress) PE=1 SV=1	PREDICTED: hypersensitive-induced response protein 1-like [Glycine max]
Glyma.01G042700	[G]	Carbohydrate transport and metabolism	Molecular Function: pectate lyase activity (GO:0030570);; Biological Process: pectin catabolic process (GO:0045490);; Molecular Function: metal ion binding (GO:0046872);;	K01728|0.0|rcu:RCOM_0697960|Pectate lyase precursor, putative (EC:4.2.2.2)	--	--	Pectate lyase;; Pectate lyase, N terminus	Probable pectate lyase 3 (Precursor) GN=AT59 OS=Arabidopsis thaliana (Mouse-ear cress) PE=2 SV=1	PREDICTED: probable pectate lyase 3-like [Glycine max]
Glyma.01G042800	--	--	--	--	--	--	Protein of unknown function (DUF1664)	--	hypothetical protein glysoja_008074 [Glycine soja]
Glyma.01G042900	[K]	Transcription	Molecular Function: TFIIB-class transcription factor binding (GO:0001093);; Molecular Function: double-stranded DNA binding (GO:0003690);; Molecular Function: translation initiation factor activity (GO:0003743);; Cellular Component: nucleus (GO:0005634);; Biological Process: DNA-templated transcription, initiation (GO:0006352);; Biological Process: regulation of transcription, DNA-templated (GO:0…	--	[K]	Transcription	--	Transcription initiation factor IIB-2 GN=TFIIB2 OS=Arabidopsis thaliana (Mouse-ear cress) PE=2 SV=1	PREDICTED: transcription factor IIIB 50 kDa subunit-like [Glycine max]
Glyma.01G043000	--	--	Molecular Function: DNA binding (GO:0003677);; Biological Process: regulation of transcription, DNA-templated (GO:0006355);;	--	--	--	Whirly transcription factor	Single-stranded DNA-binding protein WHY1, chloroplastic (Precursor) GN=F14L17.18 OS=Arabidopsis thaliana (Mouse-ear cress) PE=1 SV=1	PREDICTED: single-stranded DNA-binding protein WHY1, chloroplastic-like isoform X1 [Glycine max]
Glyma.01G043100	[RTKL]	--	Biological Process: MAPK cascade (GO:0000165);; Molecular Function: protein serine/threonine kinase activity (GO:0004674);; Molecular Function: ATP binding (GO:0005524);; Biological Process: protein phosphorylation (GO:0006468);;	--	[T]	Signal transduction mechanisms	Protein kinase domain;; Protein tyrosine kinase	Mitogen-activated protein kinase kinase kinase NPK1 GN=NPK1 OS=Nicotiana tabacum (Common tobacco) PE=1 SV=1	PREDICTED: mitogen-activated protein kinase kinase kinase NPK1-like [Glycine max]
Glyma.01G043200	--	--	--	--	--	--	Domain of unknown function (DUF313)	B3 domain-containing protein At5g24050 GN=At5g24050 OS=Arabidopsis thaliana (Mouse-ear cress) PE=2 SV=1	PREDICTED: B3 domain-containing protein At2g31420-like [Glycine max]
Glyma.01G043300	--	--	Molecular Function: sequence-specific DNA binding transcription factor activity (GO:0003700);; Biological Process: regulation of transcription, DNA-templated (GO:0006355);; Molecular Function: sequence-specific DNA binding (GO:0043565);;	--	--	--	WRKY DNA -binding domain	Probable WRKY transcription factor 72 GN=WRKY72 OS=Arabidopsis thaliana (Mouse-ear cress) PE=2 SV=1	PREDICTED: probable WRKY transcription factor 72-like [Glycine max]
Glyma.01G043400	[R]	General function prediction only	Biological Process: carbohydrate metabolic process (GO:0005975);; Molecular Function: kinase activity (GO:0016301);; Biological Process: phosphorylation (GO:0016310);; Molecular Function: adenyl nucleotide binding (GO:0030554);;	--	[C]	Energy production and conversion	CBS domain	SNF1-related protein kinase regulatory subunit gamma-1-like GN=CBSCBS2 OS=Arabidopsis thaliana (Mouse-ear cress) PE=1 SV=1	PREDICTED: SNF1-related protein kinase regulatory subunit gamma-1-like isoform X1 [Glycine max]
Glyma.01G043500	--	--	Biological Process: metabolic process (GO:0008152);; Molecular Function: microtubule-severing ATPase activity (GO:0008568);;	--	[R]	General function prediction only	PPR repeat;; PPR repeat family;; PPR repeat;; Pentatricopeptide repeat domain	Pentatricopeptide repeat-containing protein At2g02750 GN=PCMP-E22 OS=Arabidopsis thaliana (Mouse-ear cress) PE=2 SV=2	PREDICTED: pentatricopeptide repeat-containing protein At2g02750-like [Glycine max]
Glyma.01G043600	[O]	Posttranslational modification, protein turnover, chaperones	Biological Process: metabolic process (GO:0008152);; Molecular Function: ligase activity (GO:0016874);;	--	[O]	Posttranslational modification, protein turnover, chaperones	Ubiquitin-conjugating enzyme;; Prokaryotic E2 family B	Ubiquitin-conjugating enzyme E2 2 GN=UBC2 OS=Medicago sativa (Alfalfa) PE=2 SV=1	uncharacterized protein LOC100500581 [Glycine max]
Glyma.01G043700	[S]	Function unknown	Molecular Function: transmembrane receptor protein tyrosine kinase activity (GO:0004714);; Molecular Function: ATP binding (GO:0005524);; Biological Process: peptidyl-tyrosine phosphorylation (GO:0018108);;	--	--	--	Protein kinase domain;; Leucine Rich repeats (2 copies);; Protein tyrosine kinase;; Leucine rich repeat;; Leucine Rich Repeat	Probable LRR receptor-like serine/threonine-protein kinase At1g14390 (Precursor) GN=At1g14390 OS=Arabidopsis thaliana (Mouse-ear cress) PE=2 SV=1	PREDICTED: probable LRR receptor-like serine/threonine-protein kinase At1g14390-like [Glycine max]
Glyma.01G043800	--	--	--	--	--	--	Protein of unknown function (DUF4005);; IQ calmodulin-binding motif	Protein IQ-DOMAIN 31 GN=IQD31 OS=Arabidopsis thaliana (Mouse-ear cress) PE=1 SV=1	PREDICTED: protein IQ-DOMAIN 31-like isoform X1 [Glycine max]
Glyma.01G043900	--	--	Molecular Function: ATP binding (GO:0005524);; Biological Process: metabolic process (GO:0008152);; Cellular Component: membrane (GO:0016020);; Molecular Function: ATPase activity (GO:0016887);;	--	[Q]	Secondary metabolites biosynthesis, transport and catabolism	--	ABC transporter G family member 8 GN=MXC20.8 OS=Arabidopsis thaliana (Mouse-ear cress) PE=2 SV=1	PREDICTED: glycine-rich cell wall structural protein 1.0-like [Glycine max]
Glyma.01G044000	--	--	--	--	--	--	SOUL heme-binding protein	Heme-binding-like protein At3g10130, chloroplastic (Precursor) GN=At3g10130 OS=Arabidopsis thaliana (Mouse-ear cress) PE=2 SV=1	PREDICTED: heme-binding protein 2 [Glycine max]
Glyma.01G044100	[RTKL]	--	Molecular Function: protein serine/threonine kinase activity (GO:0004674);; Molecular Function: non-membrane spanning protein tyrosine kinase activity (GO:0004715);; Molecular Function: ATP binding (GO:0005524);; Biological Process: regulation of signal transduction (GO:0009966);; Biological Process: peptidyl-tyrosine phosphorylation (GO:0018108);;	--	[T]	Signal transduction mechanisms	Protein tyrosine kinase;; Protein kinase domain	Protein kinase 2B, chloroplastic (Precursor) GN=APK2B OS=Arabidopsis thaliana (Mouse-ear cress) PE=2 SV=1	PREDICTED: protein kinase 2B, chloroplastic-like [Glycine max]
Glyma.01G044200	[GER]	--	Molecular Function: UDP-glucose transmembrane transporter activity (GO:0005460);; Biological Process: protein folding (GO:0006457);; Biological Process: carbohydrate transport (GO:0008643);; Biological Process: response to heat (GO:0009408);; Biological Process: embryo sac development (GO:0009553);; Biological Process: pollen development (GO:0009555);; Biological Process: systemic acquired resist…	--	[G]	Carbohydrate transport and metabolism	UAA transporter family;; EamA-like transporter family	UDP-galactose/UDP-glucose transporter 3 GN=F14L17.13 OS=Arabidopsis thaliana (Mouse-ear cress) PE=1 SV=1	uncharacterized protein LOC100811913 [Glycine max]
Glyma.01G044300	[KAD]	--	Molecular Function: DNA binding (GO:0003677);; Molecular Function: chromatin binding (GO:0003682);;	K09422|0.0|vvi:100246639|hypothetical protein LOC100246639	[K]	Transcription	Myb-like DNA-binding domain;; Myb-like DNA-binding domain	Myb-related protein 305 OS=Antirrhinum majus (Garden snapdragon) PE=2 SV=1	PREDICTED: myb-related protein 3R-1-like isoform X1 [Glycine max]
Glyma.01G044500	--	--	Biological Process: pentose-phosphate shunt (GO:0006098);; Cellular Component: chloroplast thylakoid membrane (GO:0009535);; Biological Process: photosystem II assembly (GO:0010207);; Biological Process: isopentenyl diphosphate biosynthetic process, methylerythritol 4-phosphate pathway (GO:0019288);;	--	--	--	Bacterial PH domain	Vegetative cell wall protein gp1 (Precursor) GN=GP1 OS=Chlamydomonas reinhardtii (Chlamydomonas smithii) PE=1 SV=1	PREDICTED: uncharacterized protein LOC100803562 [Glycine max]
Glyma.01G044600	--	--	Molecular Function: sequence-specific DNA binding transcription factor activity (GO:0003700);; Cellular Component: nucleus (GO:0005634);; Biological Process: regulation of transcription, DNA-templated (GO:0006355);; Molecular Function: sequence-specific DNA binding (GO:0043565);;	--	[K]	Transcription	Homeobox associated leucine zipper;; Homeobox domain	Homeobox-leucine zipper protein ATHB-13 GN=ATHB-13 OS=Arabidopsis thaliana (Mouse-ear cress) PE=2 SV=2	PREDICTED: uncharacterized protein LOC100814080 isoform X2 [Glycine max]
Glyma.01G044700	--	--	--	--	--	--	--	--	hypothetical protein glysoja_015567 [Glycine soja]
Glyma.01G044800	--	--	Molecular Function: DNA binding (GO:0003677);; Molecular Function: sequence-specific DNA binding transcription factor activity (GO:0003700);; Biological Process: regulation of transcription, DNA-templated (GO:0006355);; Biological Process: photomorphogenesis (GO:0009640);; Molecular Function: protein dimerization activity (GO:0046983);; Biological Process: regulation of timing of transition from …	--	--	--	Helix-loop-helix DNA-binding domain	Transcription factor PRE6 GN=T2P11 OS=Arabidopsis thaliana (Mouse-ear cress) PE=1 SV=1	PREDICTED: transcription factor bHLH135-like [Glycine max]
Glyma.01G044900	[O]	Posttranslational modification, protein turnover, chaperones	Biological Process: protein peptidyl-prolyl isomerization (GO:0000413);; Molecular Function: peptidyl-prolyl cis-trans isomerase activity (GO:0003755);; Cellular Component: extracellular region (GO:0005576);; Cellular Component: endosome (GO:0005768);; Cellular Component: endoplasmic reticulum (GO:0005783);; Cellular Component: trans-Golgi network (GO:0005802);; Biological Process: protein foldin…	--	[O]	Posttranslational modification, protein turnover, chaperones	Cyclophilin type peptidyl-prolyl cis-trans isomerase/CLD	Peptidyl-prolyl cis-trans isomerase CYP23 (Precursor) GN=T2P11.13 OS=Arabidopsis thaliana (Mouse-ear cress) PE=2 SV=1	Putative peptidyl-prolyl cis-trans isomerase [Glycine soja]
Glyma.01G045100	--	--	--	--	[R]	General function prediction only	Kelch motif;; Kelch motif;; Galactose oxidase, central domain;; Galactose oxidase, central domain;; Kelch motif	F-box/kelch-repeat protein SKIP11 GN=SKIP11 OS=Arabidopsis thaliana (Mouse-ear cress) PE=1 SV=2	PREDICTED: F-box/kelch-repeat protein SKIP11-like isoformX1 [Glycine max]
Glyma.01G045200	--	--	--	--	--	--	--	--	PREDICTED: uncharacterized protein LOC100819761 [Glycine max]
Glyma.01G045300	--	--	Biological Process: embryo sac egg cell differentiation (GO:0009560);;	--	--	--	--	--	PREDICTED: uncharacterized protein LOC100806758 isoform X1 [Glycine max]
Glyma.01G045400	[U]	Intracellular trafficking, secretion, and vesicular transport	Cellular Component: plasmodesma (GO:0009506);; Cellular Component: integral component of membrane (GO:0016021);; Molecular Function: oxidoreductase activity (GO:0016491);; Biological Process: oxidation-reduction process (GO:0055114);;	--	[U]	Intracellular trafficking, secretion, and vesicular transport	TB2/DP1, HVA22 family	HVA22-like protein c GN=HVA22C OS=Arabidopsis thaliana (Mouse-ear cress) PE=2 SV=1	uncharacterized protein LOC100306464 [Glycine max]
Glyma.01G045500	--	--	Biological Process: regulation of transcription, DNA-templated (GO:0006355);; Biological Process: phosphate-containing compound metabolic process (GO:0006796);; Biological Process: signal transduction (GO:0007165);; Biological Process: response to hormone (GO:0009725);; Biological Process: regulation of defense response (GO:0031347);; Biological Process: single-organism metabolic process (GO:0044…	--	--	--	TCP family transcription factor	Transcription factor TCP14 GN=TCP14 OS=Arabidopsis thaliana (Mouse-ear cress) PE=1 SV=1	PREDICTED: transcription factor TCP14-like [Glycine max]
Glyma.01G045600	--	--	--	--	--	--	GDSL/SGNH-like Acyl-Esterase family found in Pmr5 and Cas1p;; PMR5 N terminal Domain	Protein ALTERED XYLOGLUCAN 4 GN=F20P5.5 OS=Arabidopsis thaliana (Mouse-ear cress) PE=1 SV=1	PREDICTED: uncharacterized protein LOC102666701 [Glycine max]
Glyma.01G045700	--	--	--	--	[T]	Signal transduction mechanisms	Ran-interacting Mog1 protein	--	uncharacterized protein LOC100786093 [Glycine max]
Glyma.01G045800	--	--	Molecular Function: ATP transmembrane transporter activity (GO:0005347);; Cellular Component: peroxisomal membrane (GO:0005778);; Biological Process: fatty acid beta-oxidation (GO:0006635);; Molecular Function: ADP transmembrane transporter activity (GO:0015217);; Molecular Function: antiporter activity (GO:0015297);; Biological Process: ADP transport (GO:0015866);; Biological Process: ATP transp…	--	[C]	Energy production and conversion	Mitochondrial carrier protein	Peroxisomal adenine nucleotide carrier 1 GN=PNC1 OS=Glycine max (Soybean) PE=2 SV=1	PREDICTED: peroxisomal adenine nucleotide carrier 1-like [Glycine max]
Glyma.01G045900	--	--	Molecular Function: kinase activity (GO:0016301);; Biological Process: phosphorylation (GO:0016310);;	--	--	--	--	Probable membrane-associated kinase regulator 6 GN=MAKR6 OS=Arabidopsis thaliana (Mouse-ear cress) PE=2 SV=1	PREDICTED: probable membrane-associated kinase regulator 6-like [Glycine max]
Glyma.01G046000	[I]	Lipid transport and metabolism	Molecular Function: iron ion binding (GO:0005506);; Biological Process: fatty acid biosynthetic process (GO:0006633);; Molecular Function: oxidoreductase activity, acting on paired donors, with oxidation of a pair of donors resulting in the reduction of molecular oxygen to two molecules of water (GO:0016717);; Molecular Function: heme binding (GO:0020037);; Biological Process: oxidation-reduction…	--	[I]	Lipid transport and metabolism	Fatty acid desaturase;; Cytochrome b5-like Heme/Steroid binding domain	Delta(8)-fatty-acid desaturase 2 GN=SLD2 OS=Arabidopsis thaliana (Mouse-ear cress) PE=1 SV=1	PREDICTED: delta(8)-fatty-acid desaturase-like [Glycine max]
Glyma.01G046100	[O]	Posttranslational modification, protein turnover, chaperones	Biological Process: ubiquitin-dependent protein catabolic process (GO:0006511);; Cellular Component: cullin-RING ubiquitin ligase complex (GO:0031461);; Molecular Function: ubiquitin protein ligase binding (GO:0031625);;	K03869|5e-35|vvi:100265464|hypothetical protein LOC100265464	[D]	Cell cycle control, cell division, chromosome partitioning	Cullin family	Cullin-3A GN=T2P11.2 OS=Arabidopsis thaliana (Mouse-ear cress) PE=1 SV=1	Cullin-3A [Glycine soja]
Glyma.01G046200	[R]	General function prediction only	Biological Process: metabolic process (GO:0008152);; Molecular Function: hydrolase activity (GO:0016787);;	--	[R]	General function prediction only	Haloacid dehalogenase-like hydrolase;; haloacid dehalogenase-like hydrolase;; HAD-hyrolase-like	--	PREDICTED: uncharacterized protein LOC100306694 isoform X1 [Glycine max]
Glyma.01G046300	--	--	Biological Process: metabolic process (GO:0008152);; Molecular Function: transferase activity, transferring hexosyl groups (GO:0016758);;	--	[GC]	--	UDP-glucoronosyl and UDP-glucosyl transferase	Soyasapogenol B glucuronide galactosyltransferase GN=GmSGT2 OS=Glycine max (Soybean) PE=1 SV=1	PREDICTED: soyasapogenol B glucuronide galactosyltransferase-like [Glycine max]
Glyma.01G046400	--	--	Molecular Function: DNA binding (GO:0003677);; Cellular Component: nuclear origin of replication recognition complex (GO:0005664);; Biological Process: DNA-dependent DNA replication (GO:0006261);;	K02608|1e-150|rcu:RCOM_0836080|Origin recognition complex subunit, putative	[L]	Replication, recombination and repair	Origin recognition complex subunit 6 (ORC6)	Origin of replication complex subunit 6 {ECO:0000303|PubMed:16179646} OS=Arabidopsis thaliana (Mouse-ear cress) PE=1 SV=2	PREDICTED: origin recognition complex subunit 6-like isoform X1 [Glycine max]
Glyma.01G046500	[I]	Lipid transport and metabolism	Molecular Function: sphingosine hydroxylase activity (GO:0000170);; Molecular Function: C-4 methylsterol oxidase activity (GO:0000254);; Molecular Function: iron ion binding (GO:0005506);; Cellular Component: endoplasmic reticulum membrane (GO:0005789);; Cellular Component: Golgi apparatus (GO:0005794);; Biological Process: fatty acid biosynthetic process (GO:0006633);; Biological Process: photom…	--	[I]	Lipid transport and metabolism	Fatty acid hydroxylase superfamily	Sphinganine C(4)-monooxygenase 1 GN=SBH1 OS=Arabidopsis thaliana (Mouse-ear cress) PE=1 SV=1	PREDICTED: sphinganine C(4)-monooxygenase 1-like [Glycine max]
Glyma.01G046600	--	--	Molecular Function: kinase activity (GO:0016301);; Biological Process: phosphorylation (GO:0016310);;	--	--	--	--	Protein PHYTOCHROME KINASE SUBSTRATE 2 GN=PKS2 OS=Arabidopsis thaliana (Mouse-ear cress) PE=1 SV=1	PREDICTED: protein PHYTOCHROME KINASE SUBSTRATE 2-like [Glycine max]
Glyma.01G046700	--	--	Molecular Function: methyltransferase activity (GO:0008168);; Biological Process: methylation (GO:0032259);;	--	--	--	Putative S-adenosyl-L-methionine-dependent methyltransferase;; Methyltransferase domain;; Methyltransferase domain	Probable methyltransferase PMT2 GN=At1g26850 OS=Arabidopsis thaliana (Mouse-ear cress) PE=2 SV=2	PREDICTED: probable methyltransferase PMT2-like [Glycine max]
Glyma.01G046800	--	--	Molecular Function: DNA binding (GO:0003677);; Cellular Component: nucleus (GO:0005634);; Biological Process: regulation of transcription, DNA-templated (GO:0006355);;	--	--	--	No apical meristem (NAM) protein	Protein FEZ GN=T2P11.6 OS=Arabidopsis thaliana (Mouse-ear cress) PE=2 SV=1	Protein FEZ [Glycine soja]
Glyma.01G046900	[S]	Function unknown	Biological Process: signal transduction (GO:0007165);; Molecular Function: ADP binding (GO:0043531);;	--	--	--	NB-ARC domain;; TIR domain;; TIR domain;; Leucine rich repeat;; Leucine Rich repeats (2 copies);; Leucine Rich Repeat	TMV resistance protein N GN=N OS=Nicotiana glutinosa (Tobacco) PE=1 SV=1	TMV resistance protein N [Glycine soja]
Glyma.01G047000	[J]	Translation, ribosomal structure and biogenesis	Molecular Function: structural constituent of ribosome (GO:0003735);; Cellular Component: ribosome (GO:0005840);; Biological Process: translation (GO:0006412);;	K02915|2e-80|pop:POPTR_825551|hypothetical protein	[J]	Translation, ribosomal structure and biogenesis	Ribosomal protein L34e	60S ribosomal protein L34 GN=RPL34 OS=Nicotiana tabacum (Common tobacco) PE=2 SV=1	PREDICTED: 60S ribosomal protein L34-like [Glycine max]
Glyma.01G047100	[GO]	--	Biological Process: metabolic process (GO:0008152);; Molecular Function: hydrolase activity (GO:0016787);;	K01510|0.0|pop:POPTR_765739|hypothetical protein	[F]	Nucleotide transport and metabolism	GDA1/CD39 (nucleoside phosphatase) family	Probable apyrase 6 GN=APY6 OS=Arabidopsis thaliana (Mouse-ear cress) PE=2 SV=2	PREDICTED: probable apyrase 6-like isoformX1 [Glycine max]
Glyma.01G047300	--	--	Molecular Function: oxidoreductase activity (GO:0016491);; Biological Process: oxidation-reduction process (GO:0055114);;	--	--	--	Cytochrome P450	Abietadienol/abietadienal oxidase GN=CYP720B1 OS=Pinus taeda (Loblolly pine) PE=1 SV=1	PREDICTED: uncharacterized protein LOC100816385 [Glycine max]
Glyma.01G047400	--	--	Biological Process: cellular process (GO:0009987);; Biological Process: single-multicellular organism process (GO:0044707);;	--	[R]	General function prediction only	--	PHD finger protein MALE STERILITY 1 GN=MS1 OS=Arabidopsis thaliana (Mouse-ear cress) PE=1 SV=1	PREDICTED: PHD finger protein MALE STERILITY 1-like [Glycine max]
Glyma.01G047500	--	--	--	--	[L]	Replication, recombination and repair	Domain of unknown function (DUF4413);; hAT family C-terminal dimerisation region	Putative AC transposase OS=Zea mays (Maize) PE=2 SV=2	Putative AC transposase, partial [Glycine soja]
Glyma.01G047600	--	--	--	--	--	--	--	--	hypothetical protein glysoja_008127 [Glycine soja]
Glyma.01G047700	[A]	RNA processing and modification	Biological Process: metabolic process (GO:0008152);; Molecular Function: zinc ion binding (GO:0008270);; Molecular Function: ligase activity (GO:0016874);;	--	[A]	RNA processing and modification	Protein of unknown function (DUF3675);; RING-variant domain	Probable E3 ubiquitin ligase SUD1 GN=F28A23.140 OS=Arabidopsis thaliana (Mouse-ear cress) PE=1 SV=1	PREDICTED: uncharacterized protein LOC100812998 [Glycine max]
Glyma.01G047800	--	--	--	--	--	--	--	CLE45p (Precursor) GN=CLE45 OS=Arabidopsis thaliana (Mouse-ear cress) PE=2 SV=1	hypothetical protein glysoja_008128 [Glycine soja]
Glyma.01G047900	--	--	Molecular Function: DNA binding (GO:0003677);;	--	--	--	ZF-HD protein dimerisation region	Zinc-finger homeodomain protein 10 GN=MKM21.8 OS=Arabidopsis thaliana (Mouse-ear cress) PE=1 SV=1	PREDICTED: transcription factor HB29-like [Glycine max]
Glyma.01G048000	--	--	Molecular Function: structural constituent of ribosome (GO:0003735);; Cellular Component: ribosome (GO:0005840);; Biological Process: translation (GO:0006412);;	--	--	--	Protein of unknown function (DUF1666)	--	PREDICTED: uncharacterized protein LOC100817976 [Glycine max]
Glyma.01G048100	--	--	Molecular Function: microtubule-severing ATPase activity (GO:0008568);; Cellular Component: chloroplast (GO:0009507);; Biological Process: mRNA modification (GO:0016556);; Biological Process: chloroplast RNA processing (GO:0031425);;	--	[R]	General function prediction only	PPR repeat;; PPR repeat family;; Pentatricopeptide repeat domain;; PPR repeat;; DYW family of nucleic acid deaminases	Pentatricopeptide repeat-containing protein At2g02980 GN=PCMP-H26 OS=Arabidopsis thaliana (Mouse-ear cress) PE=2 SV=2	PREDICTED: pentatricopeptide repeat-containing protein At2g02980-like [Glycine max]
Glyma.01G048200	[J]	Translation, ribosomal structure and biogenesis	Molecular Function: RNA binding (GO:0003723);; Cellular Component: extracellular region (GO:0005576);; Cellular Component: cell wall (GO:0005618);; Cellular Component: plasma membrane (GO:0005886);; Biological Process: response to stress (GO:0006950);; Biological Process: anthocyanin-containing compound biosynthetic process (GO:0009718);; Biological Process: proline transport (GO:0015824);; Molec…	--	[A]	RNA processing and modification	Ribonuclease T2 family	Ribonuclease 1 (Precursor) GN=RNS1 OS=Arabidopsis thaliana (Mouse-ear cress) PE=1 SV=1	PREDICTED: ribonuclease 1-like [Glycine max]
Glyma.01G048300	--	--	Molecular Function: catalytic activity (GO:0003824);; Biological Process: metabolic process (GO:0008152);;	--	--	--	--	--	PREDICTED: uncharacterized protein LOC102663923 [Glycine max]
Glyma.01G048400	[J]	Translation, ribosomal structure and biogenesis	Molecular Function: RNA binding (GO:0003723);; Molecular Function: ribonuclease T2 activity (GO:0033897);; Biological Process: RNA phosphodiester bond hydrolysis, endonucleolytic (GO:0090502);;	--	[A]	RNA processing and modification	Ribonuclease T2 family	Ribonuclease 3 (Precursor) GN=RNS3 OS=Arabidopsis thaliana (Mouse-ear cress) PE=2 SV=1	PREDICTED: ribonuclease 3-like [Glycine max]
Glyma.01G048500	--	--	Cellular Component: Golgi membrane (GO:0000139);; Biological Process: protein glycosylation (GO:0006486);; Molecular Function: UDP-galactose:N-glycan beta-1,3-galactosyltransferase activity (GO:0010488);; Biological Process: Lewis a epitope biosynthetic process (GO:0010493);; Cellular Component: integral component of membrane (GO:0016021);; Molecular Function: carbohydrate binding (GO:0030246);;	K14413|0.0|vvi:100244775|hypothetical protein LOC100244775	[G]	Carbohydrate transport and metabolism	Galactoside-binding lectin;; Galactosyltransferase	Beta-1,3-galactosyltransferase 15 GN=T24P13.20 OS=Arabidopsis thaliana (Mouse-ear cress) PE=2 SV=1	PREDICTED: beta-1,3-galactosyltransferase 15-like isoform X1 [Glycine max]
Glyma.01G048600	--	--	Cellular Component: intracellular (GO:0005622);;	--	--	--	--	--	PREDICTED: uncharacterized protein LOC100819047 isoform X1 [Glycine max]
Glyma.01G048700	--	--	Biological Process: metabolic process (GO:0008152);; Molecular Function: zinc ion binding (GO:0008270);; Molecular Function: ligase activity (GO:0016874);;	--	[O]	Posttranslational modification, protein turnover, chaperones	Ring finger domain;; Zinc finger, C3HC4 type (RING finger);; RING-H2 zinc finger;; Zinc finger, C3HC4 type (RING finger);; Zinc finger, C3HC4 type (RING finger);; Anaphase-promoting complex subunit 11 RING-H2 finger	E3 ubiquitin-protein ligase RING1-like GN=At3g19950 OS=Arabidopsis thaliana (Mouse-ear cress) PE=1 SV=1	PREDICTED: E3 ubiquitin-protein ligase RING1-like [Glycine max]
Glyma.01G048800	[E]	Amino acid transport and metabolism	Molecular Function: oxidoreductase activity, acting on CH-OH group of donors (GO:0016614);; Molecular Function: mandelonitrile lyase activity (GO:0046593);; Molecular Function: flavin adenine dinucleotide binding (GO:0050660);; Biological Process: oxidation-reduction process (GO:0055114);;	--	[R]	General function prediction only	GMC oxidoreductase;; GMC oxidoreductase	(R)-mandelonitrile lyase-like (Precursor) GN=At1g73050 OS=Arabidopsis thaliana (Mouse-ear cress) PE=2 SV=1	PREDICTED: protein HOTHEAD-like [Glycine max]
Glyma.01G048900	[E]	Amino acid transport and metabolism	Molecular Function: oxidoreductase activity, acting on CH-OH group of donors (GO:0016614);; Molecular Function: mandelonitrile lyase activity (GO:0046593);; Molecular Function: flavin adenine dinucleotide binding (GO:0050660);; Biological Process: oxidation-reduction process (GO:0055114);;	--	[R]	General function prediction only	GMC oxidoreductase;; GMC oxidoreductase	(R)-mandelonitrile lyase-like (Precursor) GN=At1g73050 OS=Arabidopsis thaliana (Mouse-ear cress) PE=2 SV=1	Protein HOTHEAD [Glycine soja]
Glyma.01G049000	--	--	--	--	--	--	No apical meristem-associated C-terminal domain	Glutathione S-transferase T3 GN=K1O13.1 OS=Arabidopsis thaliana (Mouse-ear cress) PE=2 SV=1	PREDICTED: glutathione S-transferase T3-like [Glycine max]
Glyma.01G049100	--	--	Molecular Function: DNA binding (GO:0003677);; Molecular Function: chromatin binding (GO:0003682);;	--	--	--	MYB-CC type transfactor, LHEQLE motif;; Myb-like DNA-binding domain	Myb family transcription factor APL GN=APL OS=Arabidopsis thaliana (Mouse-ear cress) PE=2 SV=2	PREDICTED: uncharacterized protein LOC100784670 isoform X1 [Glycine max]
Glyma.01G049200	--	--	Biological Process: metabolic process (GO:0008152);;	--	--	--	Protein of unknown function (DUF688)	--	PREDICTED: uncharacterized protein LOC102664083 [Glycine max]
Glyma.01G049300	--	--	Biological Process: toxin catabolic process (GO:0009407);;	--	[R]	General function prediction only	--	F-box/LRR-repeat protein 3 GN=FBL3 OS=Arabidopsis thaliana (Mouse-ear cress) PE=2 SV=1	PREDICTED: F-box/LRR-repeat protein 3-like [Glycine max]
Glyma.01G049400	--	--	Molecular Function: DNA binding (GO:0003677);; Biological Process: regulation of transcription, DNA-templated (GO:0006355);;	--	--	--	Dof domain, zinc finger	Cyclic dof factor 3 GN=F1P2.50 OS=Arabidopsis thaliana (Mouse-ear cress) PE=1 SV=2	PREDICTED: cyclic dof factor 3-like [Glycine max]
Glyma.01G049500	[TZDR]	--	Molecular Function: calcium ion binding (GO:0005509);;	--	[T]	Signal transduction mechanisms	EF hand;; EF-hand domain pair;; EF-hand domain;; EF-hand domain pair;; EF hand	Probable calcium-binding protein CML30 GN=CML30 OS=Arabidopsis thaliana (Mouse-ear cress) PE=2 SV=1	uncharacterized protein LOC100788925 [Glycine max]
Glyma.01G049600	[KAD]	--	Molecular Function: DNA binding (GO:0003677);; Molecular Function: chromatin binding (GO:0003682);;	K09422|1e-144|vvi:100253313|hypothetical protein LOC100253313	[K]	Transcription	Myb-like DNA-binding domain;; Myb-like DNA-binding domain	Transcription factor MYB44 GN=K8K14.2 OS=Arabidopsis thaliana (Mouse-ear cress) PE=2 SV=1	PREDICTED: uncharacterized protein LOC100776292 [Glycine max]
Glyma.01G049700	--	--	Molecular Function: protein histidine kinase activity (GO:0004673);; Cellular Component: plasma membrane (GO:0005886);; Biological Process: carbohydrate metabolic process (GO:0005975);; Biological Process: defense response (GO:0006952);; Biological Process: peptidyl-histidine phosphorylation (GO:0018106);; Cellular Component: anchored component of membrane (GO:0031225);; Molecular Function: gluca…	--	--	--	Glycosyl hydrolases family 17	Glucan endo-1,3-beta-glucosidase 1 (Precursor) OS=Arabidopsis thaliana (Mouse-ear cress) PE=1 SV=3	PREDICTED: glucan endo-1,3-beta-glucosidase 1-like [Glycine max]
Glyma.01G049800	--	--	Cellular Component: condensin complex (GO:0000796);; Molecular Function: ATP binding (GO:0005524);; Cellular Component: nucleus (GO:0005634);; Biological Process: mitotic chromosome condensation (GO:0007076);;	K06674|3e-29|pop:POPTR_826684|CPE901	[BD]	--	--	Structural maintenance of chromosomes protein 2-1 OS=Arabidopsis thaliana (Mouse-ear cress) PE=2 SV=2	PREDICTED: structural maintenance of chromosomes protein 2-1-like [Glycine max]
Glyma.01G049900	--	--	Molecular Function: double-stranded DNA binding (GO:0003690);; Cellular Component: mitochondrion (GO:0005739);; Biological Process: regulation of transcription, DNA-templated (GO:0006355);; Cellular Component: chloroplast (GO:0009507);; Biological Process: embryo development ending in seed dormancy (GO:0009793);; Biological Process: cellular response to singlet oxygen (GO:0071452);;	--	[KR]	--	mTERF	--	PREDICTED: uncharacterized protein LOC100794204 [Glycine max]
Glyma.01G050000	--	--	Biological Process: cellular process (GO:0009987);;	--	[K]	Transcription	SRF-type transcription factor (DNA-binding and dimerisation domain)	Agamous-like MADS-box protein AGL11 GN=T5L19.90 OS=Arabidopsis thaliana (Mouse-ear cress) PE=1 SV=1	PREDICTED: LOW QUALITY PROTEIN: developmental protein SEPALLATA 2-like [Glycine max]
Glyma.01G050100	--	--	Cellular Component: extracellular region (GO:0005576);; Cellular Component: cell wall (GO:0005618);; Biological Process: plant-type cell wall organization (GO:0009664);; Cellular Component: membrane (GO:0016020);;	--	--	--	Pollen allergen;; Rare lipoprotein A (RlpA)-like double-psi beta-barrel	Expansin-A1 (Precursor) GN=F10D13_18 OS=Arabidopsis thaliana (Mouse-ear cress) PE=2 SV=1	PREDICTED: expansin-A1-like [Glycine max]
Glyma.01G050200	--	--	Molecular Function: protein kinase activity (GO:0004672);; Molecular Function: ATP binding (GO:0005524);; Biological Process: protein phosphorylation (GO:0006468);; Cellular Component: integral component of membrane (GO:0016021);;	--	[T]	Signal transduction mechanisms	Protein tyrosine kinase;; Protein kinase domain	Probable inactive receptor-like protein kinase At3g56050 (Precursor) GN=At3g56050 OS=Arabidopsis thaliana (Mouse-ear cress) PE=2 SV=1	Putative LRR receptor-like serine/threonine-protein kinase [Glycine soja]
Glyma.01G050300	--	--	--	--	[R]	General function prediction only	--	--	PREDICTED: uncharacterized protein LOC102669339 [Glycine max]
Glyma.01G050400	--	--	Molecular Function: zinc ion binding (GO:0008270);; Biological Process: cellular process (GO:0009987);; Biological Process: floral whorl development (GO:0048438);; Biological Process: floral organ formation (GO:0048449);; Biological Process: phyllome development (GO:0048827);;	--	--	--	--	--	PREDICTED: uncharacterized protein LOC100779481 isoform X1 [Glycine max]
Glyma.01G050500	--	--	--	--	--	--	cAMP-regulated phosphoprotein/endosulfine conserved region	--	PREDICTED: uncharacterized protein LOC100801094 isoform X1 [Glycine max]
Glyma.01G050600	--	--	Biological Process: protein complex assembly (GO:0006461);; Biological Process: cytoskeleton organization (GO:0007010);; Biological Process: anatomical structure morphogenesis (GO:0009653);; Biological Process: single-organism developmental process (GO:0044767);; Biological Process: single-organism organelle organization (GO:1902589);;	K05749|4e-18|ath:AT5G18410|PIR121	[R]	General function prediction only	--	Protein PIR GN=F20L16.130 OS=Arabidopsis thaliana (Mouse-ear cress) PE=1 SV=2	hypothetical protein PHAVU_006G107600g [Phaseolus vulgaris]
Glyma.01G050700	--	--	Cellular Component: plasma membrane (GO:0005886);; Cellular Component: integral component of membrane (GO:0016021);; Biological Process: cell wall organization (GO:0071555);;	--	--	--	Domain of unknown function (DUF588)	CASP-like protein 7 OS=Glycine max (Soybean) PE=2 SV=1	CASP-like protein 1 [Glycine soja]
Glyma.01G050800	--	--	Cellular Component: mitochondrion (GO:0005739);; Cellular Component: plasma membrane (GO:0005886);; Biological Process: cell-cell junction assembly (GO:0007043);; Cellular Component: integral component of membrane (GO:0016021);; Biological Process: cell wall modification (GO:0042545);; Molecular Function: protein homodimerization activity (GO:0042803);; Cellular Component: Casparian strip (GO:004…	--	--	--	Domain of unknown function (DUF588)	CASP-like protein 7 OS=Glycine max (Soybean) PE=2 SV=1	CASP-like protein 1 [Glycine soja]
Glyma.01G050900	--	--	Molecular Function: calcium ion binding (GO:0005509);; Biological Process: pentose-phosphate shunt (GO:0006098);; Cellular Component: nitrite reductase complex [NAD(P)H] (GO:0009344);; Cellular Component: chloroplast thylakoid membrane (GO:0009535);; Cellular Component: chloroplast thylakoid lumen (GO:0009543);; Cellular Component: photosystem II oxygen evolving complex (GO:0009654);; Biological …	K08901|2e-77|vvi:100243071|hypothetical protein LOC100243071	--	--	Oxygen evolving enhancer protein 3 (PsbQ)	Photosynthetic NDH subunit of lumenal location 2, chloroplastic {ECO:0000303|PubMed:21785130} (Precursor) OS=Arabidopsis thaliana (Mouse-ear cress) PE=1 SV=1	PREDICTED: psbQ-like protein 1, chloroplastic-like [Glycine max]
Glyma.01G051000	--	--	Cellular Component: nucleus (GO:0005634);; Cellular Component: spindle (GO:0005819);; Biological Process: ubiquitin-dependent protein catabolic process (GO:0006511);; Biological Process: mitotic nuclear division (GO:0007067);; Biological Process: cell-cell signaling (GO:0007267);; Biological Process: gamete generation (GO:0007276);; Biological Process: megagametogenesis (GO:0009561);; Biological …	K03349|2e-24|pop:POPTR_832637|hypothetical protein	[DO]	--	Anaphase promoting complex (APC) subunit 2	Anaphase-promoting complex subunit 2 GN=APC2 OS=Arabidopsis thaliana (Mouse-ear cress) PE=1 SV=1	PREDICTED: uncharacterized protein LOC100782174 [Glycine max]
Glyma.01G051100	[E]	Amino acid transport and metabolism	Molecular Function: cysteine synthase activity (GO:0004124);; Molecular Function: copper ion binding (GO:0005507);; Cellular Component: mitochondrion (GO:0005739);; Biological Process: glycolytic process (GO:0006096);; Biological Process: cysteine biosynthetic process from serine (GO:0006535);; Biological Process: water transport (GO:0006833);; Biological Process: hyperosmotic response (GO:000697…	--	[E]	Amino acid transport and metabolism	Pyridoxal-phosphate dependent enzyme	L-3-cyanoalanine synthase 2, mitochondrial (Precursor) GN=CAS2 OS=Malus domestica (Apple) PE=1 SV=1	Chain A, Crystal Structure Of Beta-Cyanoalanine Synthase K95a Mutant In Soybean
Glyma.01G051200	--	--	--	--	[S]	Function unknown	Protein of unknown function (DUF962)	--	uncharacterized protein LOC100306243 [Glycine max]
Glyma.01G051300	--	--	Molecular Function: DNA binding (GO:0003677);; Molecular Function: sequence-specific DNA binding transcription factor activity (GO:0003700);; Cellular Component: nucleus (GO:0005634);; Biological Process: regulation of transcription, DNA-templated (GO:0006355);; Biological Process: response to bacterium (GO:0009617);; Biological Process: multidimensional cell growth (GO:0009825);; Biological Proc…	--	--	--	No apical meristem (NAM) protein	NAC transcription factor 29 GN=At1g69490 OS=Arabidopsis thaliana (Mouse-ear cress) PE=2 SV=1	NAC domain protein NAC1 [Glycine max]
Glyma.01G051400	--	--	Molecular Function: calcium ion binding (GO:0005509);; Biological Process: regulation of transcription, DNA-templated (GO:0006355);; Biological Process: cell division (GO:0051301);;	--	[R]	General function prediction only	DBC1	Nucleolin 2 GN=K24M9.11 OS=Arabidopsis thaliana (Mouse-ear cress) PE=2 SV=1	PREDICTED: uncharacterized protein LOC100784665 isoform X1 [Glycine max]
Glyma.01G051500	--	--	Molecular Function: endonuclease activity (GO:0004519);; Molecular Function: exonuclease activity (GO:0004527);; Biological Process: nucleic acid phosphodiester bond hydrolysis (GO:0090305);;	--	--	--	Endonuclease-reverse transcriptase;; Endonuclease/Exonuclease/phosphatase family	--	Craniofacial development protein [Medicago truncatula]
Glyma.01G051600	[KAD]	--	Molecular Function: DNA binding (GO:0003677);; Molecular Function: chromatin binding (GO:0003682);;	K09422|8e-75|vvi:100245564|hypothetical protein LOC100245564	[K]	Transcription	Myb-like DNA-binding domain;; Myb-like DNA-binding domain	Transcription factor MYB34 GN=MSL3.10 OS=Arabidopsis thaliana (Mouse-ear cress) PE=1 SV=1	PREDICTED: myb-related protein Zm38-like [Glycine max]
Glyma.01G051700	[KAD]	--	Molecular Function: DNA binding (GO:0003677);; Molecular Function: chromatin binding (GO:0003682);;	K09422|4e-86|vvi:100245564|hypothetical protein LOC100245564	[K]	Transcription	Myb-like DNA-binding domain;; Myb-like DNA-binding domain	Transcription factor MYB32 GN=MYB32 OS=Arabidopsis thaliana (Mouse-ear cress) PE=2 SV=1	PREDICTED: myb-related protein Hv1-like [Glycine max]
Glyma.01G051800	[G]	Carbohydrate transport and metabolism	Molecular Function: glyceraldehyde-3-phosphate dehydrogenase (NAD+) (phosphorylating) activity (GO:0004365);; Biological Process: glucose metabolic process (GO:0006006);; Biological Process: pentose-phosphate shunt (GO:0006098);; Biological Process: rRNA processing (GO:0006364);; Biological Process: unsaturated fatty acid biosynthetic process (GO:0006636);; Cellular Component: chloroplast thylako…	K05298|9e-56|vvi:100259814|hypothetical protein LOC100259814	[G]	Carbohydrate transport and metabolism	Glyceraldehyde 3-phosphate dehydrogenase, NAD binding domain	Glyceraldehyde-3-phosphate dehydrogenase B, chloroplastic (Precursor) GN=GAPB OS=Pisum sativum (Garden pea) PE=2 SV=2	PREDICTED: glyceraldehyde-3-phosphate dehydrogenase B, chloroplastic-like isoform X1 [Glycine max]
Glyma.01G051900	--	--	Biological Process: cellular process (GO:0009987);;	--	[D]	Cell cycle control, cell division, chromosome partitioning	--	--	PREDICTED: uncharacterized protein LOC100798985 [Glycine max]
Glyma.01G052000	--	--	--	--	--	--	Myb/SANT-like DNA-binding domain	--	PREDICTED: uncharacterized protein LOC102667740 [Glycine max]
Glyma.01G052100	--	--	--	--	[L]	Replication, recombination and repair	DDE superfamily endonuclease;; Transposase DDE domain	--	PREDICTED: uncharacterized protein LOC104428975 [Eucalyptus grandis]
Glyma.01G052200	--	--	--	--	--	--	--	--	PREDICTED: uncharacterized protein LOC100817240 isoform 1 [Glycine max]
Glyma.01G052300	--	--	--	--	[B]	Chromatin structure and dynamics	--	--	PREDICTED: uncharacterized protein LOC100819203 [Glycine max]
Glyma.01G052400	--	--	Molecular Function: kinase activity (GO:0016301);; Biological Process: phosphorylation (GO:0016310);;	--	[R]	General function prediction only	Kinase phosphorylation protein	Peptidyl-prolyl cis-trans isomerase CYP59 GN=CYP59 OS=Arabidopsis thaliana (Mouse-ear cress) PE=1 SV=1	Multiple myeloma tumor-associated protein 2 like [Glycine soja]
Glyma.01G052500	--	--	Molecular Function: calcium ion binding (GO:0005509);; Biological Process: metabolic process (GO:0008152);; Molecular Function: transferase activity, transferring glycosyl groups (GO:0016757);;	--	--	--	GDP-fucose protein O-fucosyltransferase	Uncharacterized protein At1g04910 GN=At1g04910 OS=Arabidopsis thaliana (Mouse-ear cress) PE=2 SV=1	PREDICTED: uncharacterized protein At1g04910-like [Glycine max]
Glyma.01G052600	[RTKL]	--	Biological Process: activation of MAPKK activity (GO:0000186);; Molecular Function: MAP kinase kinase kinase activity (GO:0004709);; Molecular Function: protein serine/threonine/tyrosine kinase activity (GO:0004712);; Molecular Function: non-membrane spanning protein tyrosine kinase activity (GO:0004715);; Molecular Function: ATP binding (GO:0005524);; Biological Process: protein targeting to mem…	--	[T]	Signal transduction mechanisms	Protein kinase domain;; Protein tyrosine kinase;; Ankyrin repeats (3 copies);; Ankyrin repeat;; Ankyrin repeats (many copies);; Ankyrin repeats (many copies);; Ankyrin repeat	Serine/threonine-protein kinase HT1 GN=HT1 OS=Arabidopsis thaliana (Mouse-ear cress) PE=1 SV=1	PREDICTED: dual specificity protein kinase splA-like isoform X1 [Glycine max]
Glyma.01G052700	[O]	Posttranslational modification, protein turnover, chaperones	Biological Process: response to absence of light (GO:0009646);;	--	--	--	Protein of unknown function (DUF3110)	Leucine-rich repeat extensin-like protein 5 (Precursor) GN=LRX5 OS=Arabidopsis thaliana (Mouse-ear cress) PE=2 SV=2	PREDICTED: uncharacterized protein LOC100789803 [Glycine max]
Glyma.01G052800	--	--	Biological Process: cell morphogenesis (GO:0000902);; Molecular Function: soluble NSF attachment protein activity (GO:0005483);; Cellular Component: Golgi stack (GO:0005795);; Cellular Component: trans-Golgi network (GO:0005802);; Cellular Component: plasma membrane (GO:0005886);; Biological Process: protein targeting to vacuole (GO:0006623);; Biological Process: lipid transport (GO:0006869);; Bi…	K08493|1e-115|pop:POPTR_833700|hypothetical protein	[U]	Intracellular trafficking, secretion, and vesicular transport	Vesicle transport v-SNARE protein N-terminus;; Snare region anchored in the vesicle membrane C-terminus;; Sec20	Vesicle transport v-SNARE 12 GN=T24P13.5 OS=Arabidopsis thaliana (Mouse-ear cress) PE=1 SV=3	Vesicle transport v-SNARE 12 [Glycine soja]
Glyma.01G052900	[S]	Function unknown	Molecular Function: 4-alpha-glucanotransferase activity (GO:0004134);; Biological Process: glycogen metabolic process (GO:0005977);; Cellular Component: membrane (GO:0016020);;	--	[R]	General function prediction only	Domain of unknown function DUF221	CSC1-like protein At1g69450 GN=At1g69450 OS=Arabidopsis thaliana (Mouse-ear cress) PE=2 SV=1	PREDICTED: uncharacterized membrane protein C24H6.13-like [Glycine max]
Glyma.01G053000	--	--	--	--	--	--	--	--	hypothetical protein MTR_8g094120 [Medicago truncatula]
Glyma.01G053100	--	--	Molecular Function: translation initiation factor activity (GO:0003743);; Cellular Component: cytoplasm (GO:0005737);; Biological Process: regulation of transcription, DNA-templated (GO:0006355);; Biological Process: translational initiation (GO:0006413);; Biological Process: regulation of translation (GO:0006417);; Biological Process: defense response (GO:0006952);; Biological Process: vegetativ…	--	[J]	Translation, ribosomal structure and biogenesis	Piwi domain;; PAZ domain;; Domain of unknown function (DUF1785)	Protein argonaute 7 GN=F10D13.11 OS=Arabidopsis thaliana (Mouse-ear cress) PE=2 SV=1	PREDICTED: protein argonaute 7-like [Glycine max]
Glyma.01G053200	--	--	Biological Process: negative regulation of transcription from RNA polymerase II promoter (GO:0000122);; Molecular Function: RNA polymerase II transcription corepressor activity (GO:0001106);; Biological Process: protein folding (GO:0006457);; Cellular Component: prefoldin complex (GO:0016272);; Molecular Function: unfolded protein binding (GO:0051082);;	--	[K]	Transcription	Prefoldin subunit	--	uncharacterized protein LOC100499907 [Glycine max]
Glyma.01G053300	[R]	General function prediction only	Cellular Component: plasma membrane (GO:0005886);; Biological Process: microtubule nucleation (GO:0007020);; Biological Process: metabolic process (GO:0008152);; Molecular Function: zinc ion binding (GO:0008270);; Biological Process: plant-type cell wall organization (GO:0009664);; Biological Process: plant-type cell wall biogenesis (GO:0009832);; Biological Process: regulation of meristem growth…	--	[R]	General function prediction only	DHHC palmitoyltransferase	Probable protein S-acyltransferase 22 GN=PAT22 OS=Arabidopsis thaliana (Mouse-ear cress) PE=2 SV=2	PREDICTED: probable protein S-acyltransferase 22-like [Glycine max]
Glyma.01G053400	--	--	Biological Process: activation of MAPKK activity (GO:0000186);; Molecular Function: MAP kinase kinase kinase activity (GO:0004709);; Molecular Function: ATP binding (GO:0005524);;	--	[T]	Signal transduction mechanisms	Protein tyrosine kinase	Serine/threonine-protein kinase CTR1 GN=CTR1 OS=Arabidopsis thaliana (Mouse-ear cress) PE=1 SV=1	Serine/threonine-protein kinase CTR1 [Glycine soja]
Glyma.01G053600	--	--	Biological Process: regulation of anion channel activity (GO:0010359);;	--	--	--	Protein of unknown function (DUF1336)	--	PREDICTED: uncharacterized protein LOC100794541 [Glycine max]
Glyma.01G053700	[J]	Translation, ribosomal structure and biogenesis	Cellular Component: exosome (RNase complex) (GO:0000178);; Molecular Function: RNA binding (GO:0003723);; Molecular Function: exonuclease activity (GO:0004527);; Biological Process: nucleic acid phosphodiester bond hydrolysis (GO:0090305);;	K03681|1e-144|pop:POPTR_728586|hypothetical protein	[J]	Translation, ribosomal structure and biogenesis	--	--	PREDICTED: uncharacterized protein LOC100809941 isoform X1 [Glycine max]
Glyma.01G053800	--	--	Molecular Function: sequence-specific DNA binding transcription factor activity (GO:0003700);; Biological Process: regulation of transcription, DNA-templated (GO:0006355);; Molecular Function: sequence-specific DNA binding (GO:0043565);;	--	--	--	WRKY DNA -binding domain	Probable WRKY transcription factor 4 GN=WRKY4 OS=Arabidopsis thaliana (Mouse-ear cress) PE=1 SV=2	PREDICTED: probable WRKY transcription factor 4 [Glycine max]
Glyma.01G053900	[C]	Energy production and conversion	Molecular Function: aconitate hydratase activity (GO:0003994);; Biological Process: metabolic process (GO:0008152);; Molecular Function: 4 iron, 4 sulfur cluster binding (GO:0051539);;	K01681|3e-45|pop:POPTR_585679|aconitate hydratase 1 (EC:4.2.1.3)	[AJ]	--	Aconitase family (aconitate hydratase)	Aconitate hydratase (Fragment) GN=ACO OS=Cucumis melo var. conomon (Oriental pickling melon) PE=2 SV=1	PREDICTED: aconitate hydratase-like [Glycine max]
Glyma.01G054000	[J]	Translation, ribosomal structure and biogenesis	Molecular Function: translation initiation factor activity (GO:0003743);; Molecular Function: translation elongation factor activity (GO:0003746);; Biological Process: translational initiation (GO:0006413);; Biological Process: translational frameshifting (GO:0006452);; Molecular Function: ribosome binding (GO:0043022);; Biological Process: positive regulation of translational elongation (GO:0045…	K03263|1e-110|pop:POPTR_717121|hypothetical protein	[J]	Translation, ribosomal structure and biogenesis	Eukaryotic elongation factor 5A hypusine, DNA-binding OB fold	Eukaryotic translation initiation factor 5A OS=Manihot esculenta (Cassava) PE=2 SV=2	unknown [Glycine max]
Glyma.01G054100	[R]	General function prediction only	Cellular Component: condensed chromosome kinetochore (GO:0000777);; Cellular Component: nucleus (GO:0005634);; Cellular Component: spindle (GO:0005819);; Biological Process: chromosome segregation (GO:0007059);; Biological Process: mitotic nuclear division (GO:0007067);; Biological Process: meiotic nuclear division (GO:0007126);; Cellular Component: phragmoplast (GO:0009524);; Biological Process:…	K02180|1e-146|pop:POPTR_724085|hypothetical protein	[D]	Cell cycle control, cell division, chromosome partitioning	WD domain, G-beta repeat	Mitotic checkpoint protein BUB3.3 OS=Arabidopsis thaliana (Mouse-ear cress) PE=2 SV=1	PREDICTED: uncharacterized LOC100306157 isoform X1 [Glycine max]
Glyma.01G054200	--	--	Cellular Component: chloroplast inner membrane (GO:0009706);; Biological Process: chloroplast fission (GO:0010020);; Biological Process: regulation of barrier septum assembly (GO:0032955);; Molecular Function: identical protein binding (GO:0042802);; Molecular Function: ATPase binding (GO:0051117);;	--	--	--	Septum formation topological specificity factor MinE	Cell division topological specificity factor homolog, chloroplastic (Precursor) OS=Arabidopsis thaliana (Mouse-ear cress) PE=1 SV=1	PREDICTED: uncharacterized protein LOC100499811 isoform X1 [Glycine max]
Glyma.01G054300	[S]	Function unknown	Cellular Component: mitochondrion (GO:0005739);; Biological Process: embryo sac egg cell differentiation (GO:0009560);; Biological Process: regulation of root meristem growth (GO:0010082);; Biological Process: regulation of DNA endoreduplication (GO:0032875);; Biological Process: regulation of cell division (GO:0051302);;	--	[S]	Function unknown	Uncharacterised ACR, YagE family COG1723	--	Sporulation protein RMD1 [Glycine soja]
Glyma.01G054400	--	--	--	--	--	--	Protein of unknown function, DUF538	Uncharacterized protein At5g01610 GN=At5g01610 OS=Arabidopsis thaliana (Mouse-ear cress) PE=1 SV=1	PREDICTED: uncharacterized protein At5g01610-like [Glycine max]
Glyma.01G054500	[E]	Amino acid transport and metabolism	Biological Process: tryptophan biosynthetic process (GO:0000162);; Molecular Function: chorismate mutase activity (GO:0004106);; Cellular Component: cytosol (GO:0005829);; Biological Process: glucose catabolic process (GO:0006007);; Cellular Component: chloroplast (GO:0009507);; Molecular Function: L-ascorbate peroxidase activity (GO:0016688);; Biological Process: chorismate metabolic process (GO…	K01850|1e-136|vvi:100266283|similar to putative chorismate mutase	[E]	Amino acid transport and metabolism	Chorismate mutase type II	Chorismate mutase 3, chloroplastic (Precursor) GN=CM3 OS=Arabidopsis thaliana (Mouse-ear cress) PE=1 SV=1	PREDICTED: chorismate mutase 3, chloroplastic isoform X1 [Glycine max]
Glyma.01G054700	--	--	Molecular Function: binding (GO:0005488);;	--	--	--	Domain of unknown function (DUF4371)	--	PREDICTED: zinc finger MYM-type protein 1-like isoform X1 [Cicer arietinum]
Glyma.01G054800	--	--	--	--	--	--	Plant protein of unknown function (DUF863)	--	PREDICTED: uncharacterized protein LOC100799644 [Glycine max]
Glyma.01G054900	--	--	Cellular Component: mitochondrion (GO:0005739);; Biological Process: metabolic process (GO:0008152);; Molecular Function: microtubule-severing ATPase activity (GO:0008568);;	--	[R]	General function prediction only	PPR repeat;; PPR repeat family;; Pentatricopeptide repeat domain;; PPR repeat	Putative pentatricopeptide repeat-containing protein At1g69350, mitochondrial (Precursor) OS=Arabidopsis thaliana (Mouse-ear cress) PE=3 SV=1	PREDICTED: putative pentatricopeptide repeat-containing protein At1g69350, mitochondrial-like [Glycine max]
Glyma.01G055000	[S]	Function unknown	Molecular Function: DNA binding (GO:0003677);; Cellular Component: chloroplast (GO:0009507);;	--	--	--	Hemimethylated DNA-binding protein YccV like;; UvrB/uvrC motif	--	F-box only protein 21 [Glycine soja]
Glyma.01G055100	--	--	--	--	[T]	Signal transduction mechanisms	NB-ARC domain	Putative disease resistance protein RGA1 GN=RGA1 OS=Solanum bulbocastanum (Wild potato) PE=2 SV=2	PREDICTED: putative disease resistance protein RGA3-like isoform X1 [Glycine max]
Glyma.01G055200	--	--	Molecular Function: lysozyme activity (GO:0003796);; Molecular Function: chitinase activity (GO:0004568);; Biological Process: carbohydrate metabolic process (GO:0005975);;	--	[M]	Cell wall/membrane/envelope biogenesis	Glycosyl hydrolases family 18	Lysozyme (Precursor) OS=Hevea brasiliensis (Para rubber tree) PE=1 SV=2	PREDICTED: hevamine-A-like [Glycine max]
Glyma.01G055300	[R]	General function prediction only	Molecular Function: exopolyphosphatase activity (GO:0004309);; Biological Process: metabolic process (GO:0008152);;	--	[BK]	--	Divergent CRAL/TRIO domain;; Macro domain	--	PREDICTED: ganglioside-induced differentiation-associated protein 2-like isoform X1 [Glycine max]
Glyma.01G055400	--	--	Biological Process: maltose metabolic process (GO:0000023);; Biological Process: stomatal complex morphogenesis (GO:0010103);; Biological Process: starch biosynthetic process (GO:0019252);; Biological Process: isopentenyl diphosphate biosynthetic process, methylerythritol 4-phosphate pathway (GO:0019288);; Biological Process: positive regulation of transcription, DNA-templated (GO:0045893);;	--	--	--	--	--	uncharacterized protein LOC100790671 [Glycine max]
Glyma.01G055500	[R]	General function prediction only	Cellular Component: proteasome complex (GO:0000502);; Biological Process: double-strand break repair via homologous recombination (GO:0000724);; Cellular Component: cell wall (GO:0005618);; Biological Process: sister chromatid cohesion (GO:0007062);; Biological Process: synapsis (GO:0007129);; Biological Process: reciprocal meiotic recombination (GO:0007131);; Biological Process: male meiosis (GO…	K06694|1e-127|pop:POPTR_659236|hypothetical protein	[O]	Posttranslational modification, protein turnover, chaperones	Ankyrin repeat;; Ankyrin repeats (many copies);; Ankyrin repeats (3 copies);; Ankyrin repeats (many copies);; Ankyrin repeat	Ankyrin repeat domain-containing protein, chloroplastic (Precursor) GN=K2A18.13 OS=Arabidopsis thaliana (Mouse-ear cress) PE=1 SV=2	uncharacterized protein LOC100499930 [Glycine max]
Glyma.01G055600	--	--	Biological Process: cellular process (GO:0009987);;	--	[D]	Cell cycle control, cell division, chromosome partitioning	Helitron helicase-like domain at N-terminus	--	PREDICTED: uncharacterized protein LOC100788986 [Glycine max]
Glyma.01G055700	--	--	Molecular Function: inorganic anion exchanger activity (GO:0005452);; Cellular Component: integral component of membrane (GO:0016021);; Biological Process: anion transmembrane transport (GO:0098656);;	--	[P]	Inorganic ion transport and metabolism	--	Boron transporter 4 GN=BOR4 OS=Arabidopsis thaliana (Mouse-ear cress) PE=2 SV=1	PREDICTED: boron transporter 4-like isoform X1 [Glycine max]
Glyma.01G055800	--	--	--	--	[O]	Posttranslational modification, protein turnover, chaperones	Cleavage inducing molecular chaperone	--	Hypothetical protein glysoja_031122 [Glycine soja]
Glyma.01G055900	--	--	Molecular Function: zinc ion binding (GO:0008270);;	--	--	--	RING-type zinc-finger;; zinc-RING finger domain	--	PREDICTED: uncharacterized protein LOC100796991 [Glycine max]
Glyma.01G056000	--	--	--	--	--	--	Remorin, C-terminal region	Remorin OS=Solanum tuberosum (Potato) PE=1 SV=1	PREDICTED: remorin-like [Glycine max]
Glyma.01G056100	[R]	General function prediction only	Molecular Function: oxidoreductase activity, acting on paired donors, with incorporation or reduction of molecular oxygen, 2-oxoglutarate as one donor, and incorporation of one atom each of oxygen into both donors (GO:0016706);; Molecular Function: metal ion binding (GO:0046872);; Biological Process: oxidation-reduction process (GO:0055114);;	--	[QR]	--	2OG-Fe(II) oxygenase superfamily;; non-haem dioxygenase in morphine synthesis N-terminal	Protein SRG1 GN=SRG1 OS=Arabidopsis thaliana (Mouse-ear cress) PE=2 SV=1	PREDICTED: protein SRG1 [Glycine max]
Glyma.01G056200	--	--	Biological Process: metabolic process (GO:0008152);; Molecular Function: microtubule-severing ATPase activity (GO:0008568);;	--	[R]	General function prediction only	PPR repeat family;; PPR repeat;; Pentatricopeptide repeat domain;; PPR repeat	Pentatricopeptide repeat-containing protein At1g31920 GN=PCMP-H11 OS=Arabidopsis thaliana (Mouse-ear cress) PE=2 SV=1	Pentatricopeptide repeat-containing protein [Glycine soja]
Glyma.01G056300	--	--	Molecular Function: kinase activity (GO:0016301);; Biological Process: phosphorylation (GO:0016310);;	--	[R]	General function prediction only	Leucine Rich repeats (2 copies);; Leucine Rich Repeat;; Leucine rich repeat;; Leucine Rich repeat;; Leucine rich repeat	Probable leucine-rich repeat receptor-like protein kinase At1g35710 (Precursor) GN=At1g35710 OS=Arabidopsis thaliana (Mouse-ear cress) PE=2 SV=1	probable leucine-rich repeat receptor-like protein kinase At1g35710-like precursor [Glycine max]
Glyma.01G056400	--	--	--	--	--	--	--	CLE9p (Precursor) GN=CLE9 OS=Arabidopsis thaliana (Mouse-ear cress) PE=2 SV=2	CLE19 protein [Glycine max]
Glyma.01G056500	--	--	Biological Process: cytokinesis by cell plate formation (GO:0000911);; Molecular Function: SNAP receptor activity (GO:0005484);; Cellular Component: nucleus (GO:0005634);; Cellular Component: cytoplasm (GO:0005737);; Cellular Component: plasma membrane (GO:0005886);; Biological Process: plant-type cell wall modification (GO:0009827);; Biological Process: pollen tube growth (GO:0009860);; Biologic…	--	[U]	Intracellular trafficking, secretion, and vesicular transport	SNARE domain;; Snare region anchored in the vesicle membrane C-terminus	Putative SNAP25 homologous protein SNAP30 GN=SNAP30 OS=Arabidopsis thaliana (Mouse-ear cress) PE=3 SV=1	PREDICTED: putative SNAP25 homologous protein SNAP30-like [Glycine max]
Glyma.01G056600	--	--	--	--	--	--	--	Glutathione S-transferase T3 GN=K1O13.1 OS=Arabidopsis thaliana (Mouse-ear cress) PE=2 SV=1	PREDICTED: glutathione S-transferase T2-like [Glycine max]
Glyma.01G056700	--	--	--	--	[R]	General function prediction only	--	--	PREDICTED: uncharacterized protein LOC102659590 [Glycine max]
Glyma.01G056800	--	--	Molecular Function: sequence-specific DNA binding transcription factor activity (GO:0003700);; Biological Process: regulation of transcription, DNA-templated (GO:0006355);; Biological Process: response to osmotic stress (GO:0006970);; Molecular Function: sequence-specific DNA binding (GO:0043565);;	--	--	--	WRKY DNA -binding domain	Probable WRKY transcription factor 57 OS=Arabidopsis thaliana (Mouse-ear cress) PE=2 SV=1	PREDICTED: probable WRKY transcription factor 57 isoform X1 [Glycine max]
Glyma.01G056900	--	--	Molecular Function: metal ion binding (GO:0046872);;	--	[R]	General function prediction only	C2H2-type zinc finger;; C2H2-type zinc finger;; Zinc-finger double-stranded RNA-binding	Zinc finger protein ZAT1 GN=ZAT1 OS=Arabidopsis thaliana (Mouse-ear cress) PE=2 SV=1	PREDICTED: uncharacterized protein LOC100805520 [Glycine max]
Glyma.01G057000	[J]	Translation, ribosomal structure and biogenesis	Molecular Function: structural constituent of ribosome (GO:0003735);; Biological Process: translation (GO:0006412);; Cellular Component: chloroplast (GO:0009507);; Cellular Component: small ribosomal subunit (GO:0015935);;	--	[J]	Translation, ribosomal structure and biogenesis	Ribosomal protein S12/S23	30S ribosomal protein S12-B, chloroplastic GN=rps12-B OS=Olimarabidopsis pumila (Dwarf rocket) PE=3 SV=1	PREDICTED: 30S ribosomal protein S12, chloroplastic-like [Glycine max]
Glyma.01G057100	[M]	Cell wall/membrane/envelope biogenesis	Molecular Function: UDP-glucose 6-dehydrogenase activity (GO:0003979);; Biological Process: UDP-glucuronate biosynthetic process (GO:0006065);; Molecular Function: NAD binding (GO:0051287);; Biological Process: oxidation-reduction process (GO:0055114);;	K00012|0.0|vvi:100261061|hypothetical protein LOC100261061	[GT]	--	UDP-glucose/GDP-mannose dehydrogenase family, NAD binding domain;; UDP-glucose/GDP-mannose dehydrogenase family, UDP binding domain;; UDP-glucose/GDP-mannose dehydrogenase family, central domain	UDP-glucose 6-dehydrogenase 4 GN=OsJ_35985 OS=Oryza sativa subsp. japonica (Rice) PE=2 SV=1	PREDICTED: UDP-glucose 6-dehydrogenase 4-like [Glycine max]
Glyma.01G057200	[G]	Carbohydrate transport and metabolism	Biological Process: carbohydrate metabolic process (GO:0005975);; Molecular Function: beta-glucosidase activity (GO:0008422);; Cellular Component: chloroplast (GO:0009507);; Cellular Component: apoplast (GO:0048046);;	K01188|0.0|ath:AT1G26560|BGLU40	[G]	Carbohydrate transport and metabolism	Glycosyl hydrolase family 1	Beta-glucosidase 40 (Precursor) GN=BGLU40 OS=Arabidopsis thaliana (Mouse-ear cress) PE=2 SV=1	PREDICTED: beta-glucosidase 40-like [Glycine max]
Glyma.01G057300	[G]	Carbohydrate transport and metabolism	Biological Process: carbohydrate metabolic process (GO:0005975);; Molecular Function: beta-glucosidase activity (GO:0008422);; Cellular Component: chloroplast (GO:0009507);; Cellular Component: apoplast (GO:0048046);;	--	[G]	Carbohydrate transport and metabolism	Glycosyl hydrolase family 1	Beta-glucosidase 40 (Precursor) GN=BGLU40 OS=Arabidopsis thaliana (Mouse-ear cress) PE=2 SV=1	Beta-glucosidase 40 [Glycine soja]
Glyma.01G057400	[R]	General function prediction only	--	--	[H]	Coenzyme transport and metabolism	CobW/HypB/UreG, nucleotide-binding domain;; Cobalamin synthesis protein cobW C-terminal domain	--	PREDICTED: COBW domain-containing protein 1-like [Glycine max]
Glyma.01G057500	--	--	Molecular Function: methyltransferase activity (GO:0008168);; Biological Process: methylation (GO:0032259);;	--	--	--	Putative S-adenosyl-L-methionine-dependent methyltransferase;; Methyltransferase domain;; Methyltransferase domain	Probable methyltransferase PMT5 GN=At2g03480 OS=Arabidopsis thaliana (Mouse-ear cress) PE=2 SV=2	Putative methyltransferase PMT4 [Glycine soja]
Glyma.01G057600	--	--	--	--	[R]	General function prediction only	PPR repeat family;; PPR repeat;; PPR repeat;; Pentatricopeptide repeat domain	Putative pentatricopeptide repeat-containing protein At1g26500 GN=At1g26500 OS=Arabidopsis thaliana (Mouse-ear cress) PE=3 SV=1	PREDICTED: putative pentatricopeptide repeat-containing protein At1g26500-like [Glycine max]
Glyma.01G057700	--	--	--	--	--	--	Replication factor-A C terminal domain	--	hypothetical protein glysoja_031140 [Glycine soja]
Glyma.01G057800	--	--	--	--	[D]	Cell cycle control, cell division, chromosome partitioning	PIF1-like helicase;; Helitron helicase-like domain at N-terminus	--	Defensin-like protein [Medicago truncatula]
Glyma.01G057900	--	--	Biological Process: metabolic process (GO:0008152);; Molecular Function: glucuronosyl-N-acetylglucosaminyl-proteoglycan 4-alpha-N-acetylglucosaminyltransferase activity (GO:0050508);;	--	[GMW]	--	Exostosin family	Probable arabinosyltransferase ARAD1 GN=ARAD1 OS=Arabidopsis thaliana (Mouse-ear cress) PE=1 SV=1	PREDICTED: xylogalacturonan beta-1,3-xylosyltransferase-like [Glycine max]
Glyma.01G058000	[T]	Signal transduction mechanisms	Molecular Function: protein domain specific binding (GO:0019904);;	K06630|1e-170|vvi:100254211|similar to 14-3-3 protein Lil 1433-3	[O]	Posttranslational modification, protein turnover, chaperones	14-3-3 protein	14-3-3-like protein GF14 iota GN=GRF12 OS=Arabidopsis thaliana (Mouse-ear cress) PE=2 SV=1	14-3-3 protein SGF14e [Glycine max]
Glyma.01G058100	--	--	--	--	--	--	--	--	unknown [Glycine max]
Glyma.01G058200	--	--	Cellular Component: mitochondrion (GO:0005739);; Biological Process: pyrimidine ribonucleotide biosynthetic process (GO:0009220);;	--	[R]	General function prediction only	PPR repeat family;; Pentatricopeptide repeat domain;; PPR repeat;; PPR repeat	Pentatricopeptide repeat-containing protein At1g26460, mitochondrial (Precursor) GN=At1g26460 OS=Arabidopsis thaliana (Mouse-ear cress) PE=2 SV=1	PREDICTED: pentatricopeptide repeat-containing protein At1g26460, mitochondrial-like isoform X1 [Glycine max]
Glyma.01G058300	--	--	Molecular Function: protein histidine kinase activity (GO:0004673);; Biological Process: peptidyl-histidine phosphorylation (GO:0018106);;	--	--	--	X8 domain	PLASMODESMATA CALLOSE-BINDING PROTEIN 4 (Precursor) GN=PDCB4 OS=Arabidopsis thaliana (Mouse-ear cress) PE=1 SV=1	PREDICTED: glucan endo-1,3-beta-glucosidase-like protein 2-like [Glycine max]
Glyma.01G058400	[R]	General function prediction only	Biological Process: metabolic process (GO:0008152);; Molecular Function: acylglycerol lipase activity (GO:0047372);;	--	[R]	General function prediction only	Alpha/beta hydrolase family;; Alpha/beta hydrolase family;; alpha/beta hydrolase fold	--	PREDICTED: monoacylglycerol lipase ABHD6-like isoform X1 [Glycine max]
Glyma.01G058500	--	--	Cellular Component: integral component of membrane (GO:0016021);; Biological Process: nitrogen compound transport (GO:0071705);;	--	--	--	Ureide permease;; Sugar transport protein	Probable ureide permease A3 (Fragment) GN=A3 OS=Vigna unguiculata (Cowpea) PE=2 SV=2	PREDICTED: probable ureide permease A3-like isoform X4 [Glycine max]
Glyma.01G058600	[C]	Energy production and conversion	Molecular Function: iron ion binding (GO:0005506);; Cellular Component: chloroplast thylakoid membrane (GO:0009535);; Biological Process: photosynthesis (GO:0015979);; Cellular Component: integral component of membrane (GO:0016021);; Molecular Function: oxidoreductase activity (GO:0016491);; Molecular Function: heme binding (GO:0020037);; Biological Process: respiratory electron transport chain (…	K02635|4e-74|osa:3131403|petB, OrsajCp057	[C]	Energy production and conversion	Cytochrome b(N-terminal)/b6/petB;; Cytochrome b(N-terminal)/b6/petB	Cytochrome b6 {ECO:0000255|HAMAP-Rule:MF_00633} OS=Glycine max (Soybean) PE=3 SV=1	cytochrome b6 [Glycine max]
Glyma.01G058700	--	--	--	--	[R]	General function prediction only	PPR repeat family;; PPR repeat;; PPR repeat;; Pentatricopeptide repeat domain;; Evolutionarily conserved signalling intermediate in Toll pathway	Putative pentatricopeptide repeat-containing protein At1g12700, mitochondrial (Precursor) GN=At1g12700 OS=Arabidopsis thaliana (Mouse-ear cress) PE=3 SV=1	PREDICTED: putative pentatricopeptide repeat-containing protein At1g12700, mitochondrial-like [Glycine max]
Glyma.01G058800	--	--	Molecular Function: nucleotide binding (GO:0000166);; Molecular Function: RNA binding (GO:0003723);; Molecular Function: metal ion binding (GO:0046872);;	--	--	--	--	Zinc finger CCCH domain-containing protein 23 OS=Oryza sativa subsp. japonica (Rice) PE=2 SV=1	PREDICTED: zinc finger CCCH domain-containing protein 53-like [Cicer arietinum]
Glyma.01G058900	--	--	--	--	--	--	--	Probable protein phosphatase 2C 15 GN=At1g68410 OS=Arabidopsis thaliana (Mouse-ear cress) PE=2 SV=1	Hypothetical protein glysoja_021228 [Glycine soja]
Glyma.01G059000	--	--	--	--	[R]	General function prediction only	PPR repeat family;; PPR repeat;; PPR repeat;; Pentatricopeptide repeat domain;; Evolutionarily conserved signalling intermediate in Toll pathway	Putative pentatricopeptide repeat-containing protein At1g12700, mitochondrial (Precursor) GN=At1g12700 OS=Arabidopsis thaliana (Mouse-ear cress) PE=3 SV=1	PREDICTED: putative pentatricopeptide repeat-containing protein At1g12700, mitochondrial-like [Glycine max]
Glyma.01G059100	--	--	Molecular Function: glutathione transferase activity (GO:0004364);; Biological Process: metabolic process (GO:0008152);; Cellular Component: chloroplast (GO:0009507);;	--	[R]	General function prediction only	PPR repeat family;; PPR repeat;; Pentatricopeptide repeat domain;; PPR repeat;; Evolutionarily conserved signalling intermediate in Toll pathway	Pentatricopeptide repeat-containing protein At5g50280, chloroplastic (Precursor) GN=EMB1006 OS=Arabidopsis thaliana (Mouse-ear cress) PE=2 SV=1	Pentatricopeptide repeat-containing protein, chloroplastic [Glycine soja]
Glyma.01G059200	--	--	--	--	[S]	Function unknown	Vitamin B6 photo-protection and homoeostasis	Protein root UVB sensitive 3 {ECO:0000303|PubMed:19515790} OS=Arabidopsis thaliana (Mouse-ear cress) PE=2 SV=1	PREDICTED: UPF0420 protein C16orf58 homolog [Glycine max]
Glyma.01G059300	--	--	Molecular Function: DNA binding (GO:0003677);; Molecular Function: chromatin binding (GO:0003682);; Cellular Component: nucleus (GO:0005634);;	--	[O]	Posttranslational modification, protein turnover, chaperones	Myb-like DNA-binding domain	Transcription factor DIVARICATA GN=DIVARICATA OS=Antirrhinum majus (Garden snapdragon) PE=2 SV=1	hypothetical protein glysoja_031153 [Glycine soja]
Glyma.01G059400	--	--	Cellular Component: chloroplast (GO:0009507);; Biological Process: cellular component organization (GO:0016043);; Molecular Function: [ribulose-bisphosphate carboxylase]-lysine N-methyltransferase activity (GO:0030785);; Biological Process: methylation (GO:0032259);; Biological Process: primary metabolic process (GO:0044238);; Biological Process: cellular biosynthetic process (GO:0044249);; Biolo…	--	[R]	General function prediction only	--	Ribulose-1,5 bisphosphate carboxylase/oxygenase large subunit N-methyltransferase, chloroplastic (Precursor) GN=RBCMT OS=Pisum sativum (Garden pea) PE=1 SV=1	PREDICTED: ribulose-1,5 bisphosphate carboxylase/oxygenase large subunit N-methyltransferase, chloroplastic-like [Glycine max]
Glyma.01G059500	[GER]	--	Biological Process: metabolic process (GO:0008152);; Cellular Component: integral component of membrane (GO:0016021);; Molecular Function: transmembrane transporter activity (GO:0022857);; Molecular Function: hydroquinone glucosyltransferase activity (GO:0050505);; Biological Process: transmembrane transport (GO:0055085);;	--	--	--	EamA-like transporter family	WAT1-related protein At1g43650 GN=At1g43650 OS=Arabidopsis thaliana (Mouse-ear cress) PE=2 SV=1	PREDICTED: WAT1-related protein At1g43650-like [Glycine max]
Glyma.01G059600	--	--	Biological Process: phosphate-containing compound metabolic process (GO:0006796);; Molecular Function: kinase activity (GO:0016301);;	--	[G]	Carbohydrate transport and metabolism	--	--	PREDICTED: adenosine kinase-like isoform X1 [Glycine max]
Glyma.01G059700	[K]	Transcription	Cellular Component: mitochondrial matrix (GO:0005759);; Biological Process: protein ADP-ribosylation (GO:0006471);; Biological Process: protein deacetylation (GO:0006476);; Molecular Function: zinc ion binding (GO:0008270);; Molecular Function: transferase activity (GO:0016740);; Molecular Function: NAD-dependent protein deacetylase activity (GO:0034979);; Molecular Function: NAD+ binding (GO:007…	--	[BK]	--	Sir2 family	NAD-dependent protein deacetylase SRT2 {ECO:0000255|HAMAP-Rule:MF_03161} (Precursor) GN=SRT2 OS=Arabidopsis thaliana (Mouse-ear cress) PE=2 SV=1	NAD-dependent ADP-ribosyltransferase sirtuin-4 [Glycine soja]
Glyma.01G059800	--	--	--	--	[D]	Cell cycle control, cell division, chromosome partitioning	PIF1-like helicase;; Helitron helicase-like domain at N-terminus	--	PREDICTED: uncharacterized protein LOC100818322 [Glycine max]
Glyma.01G059900	--	--	--	--	[R]	General function prediction only	PPR repeat family;; PPR repeat;; PPR repeat;; Pentatricopeptide repeat domain	Putative pentatricopeptide repeat-containing protein At1g12700, mitochondrial (Precursor) GN=At1g12700 OS=Arabidopsis thaliana (Mouse-ear cress) PE=3 SV=1	PREDICTED: putative pentatricopeptide repeat-containing protein At1g12700, mitochondrial-like isoform X2 [Glycine max]
Glyma.01G060000	--	--	--	--	--	--	--	--	hypothetical protein PHAVU_003G042100g [Phaseolus vulgaris]
Glyma.01G060100	--	--	--	--	[L]	Replication, recombination and repair	Domain of unknown function DUF223	--	PREDICTED: uncharacterized protein LOC102667961 [Glycine max]
Glyma.01G060200	--	--	--	--	[D]	Cell cycle control, cell division, chromosome partitioning	PIF1-like helicase;; Helitron helicase-like domain at N-terminus	--	Helicase-like protein [Medicago truncatula]
Glyma.01G060300	--	--	--	--	--	--	Protein of unknown function (DUF1675)	Ninja-family protein AFP2 GN=AFP2 OS=Arabidopsis thaliana (Mouse-ear cress) PE=1 SV=1	PREDICTED: ninja-family protein AFP2-like [Glycine max]
Glyma.01G060400	--	--	--	--	[R]	General function prediction only	PPR repeat;; DYW family of nucleic acid deaminases;; PPR repeat family;; PPR repeat	Pentatricopeptide repeat-containing protein At2g22070 GN=PCMP-H41 OS=Arabidopsis thaliana (Mouse-ear cress) PE=3 SV=1	PREDICTED: pentatricopeptide repeat-containing protein At2g22070-like isoform X1 [Glycine max]
Glyma.01G060500	--	--	Cellular Component: extracellular region (GO:0005576);; Molecular Function: manganese ion binding (GO:0030145);; Molecular Function: nutrient reservoir activity (GO:0045735);;	--	--	--	Cupin	Germin-like protein subfamily 1 member 7 (Precursor) GN=At3g05950 OS=Arabidopsis thaliana (Mouse-ear cress) PE=2 SV=1	PREDICTED: germin-like protein subfamily 1 member 7-like [Glycine max]
Glyma.01G060600	--	--	--	--	[R]	General function prediction only	HMG (high mobility group) box;; HMG-box domain	High mobility group B protein 6 OS=Arabidopsis thaliana (Mouse-ear cress) PE=2 SV=1	High mobility group B protein 13 [Glycine soja]
Glyma.01G060700	[L]	Replication, recombination and repair	Molecular Function: nucleic acid binding (GO:0003676);; Molecular Function: ATP binding (GO:0005524);; Biological Process: transport (GO:0006810);; Molecular Function: ATP-dependent helicase activity (GO:0008026);; Biological Process: metabolic process (GO:0008152);;	--	[A]	RNA processing and modification	Oligonucleotide/oligosaccharide-binding (OB)-fold;; Helicase associated domain (HA2);; Helicase conserved C-terminal domain	Probable pre-mRNA-splicing factor ATP-dependent RNA helicase GN=At3g26560 OS=Arabidopsis thaliana (Mouse-ear cress) PE=1 SV=2	PREDICTED: ATP-dependent RNA helicase DHX8-like isoform X1 [Glycine max]
Glyma.01G060800	--	--	--	--	--	--	--	--	hypothetical protein glysoja_048782, partial [Glycine soja]
Glyma.01G060900	--	--	Cellular Component: microtubule (GO:0005874);; Biological Process: cellular component organization (GO:0016043);; Biological Process: cell growth (GO:0016049);; Cellular Component: cytoplasmic part (GO:0044444);; Biological Process: cellular developmental process (GO:0048869);; Biological Process: developmental growth involved in morphogenesis (GO:0060560);;	--	--	--	--	Protein SPIRAL1-like 1 GN=SP1L1 OS=Arabidopsis thaliana (Mouse-ear cress) PE=2 SV=1	uncharacterized protein LOC100499684 [Glycine max]
Glyma.01G061000	--	--	--	--	--	--	--	--	hypothetical protein glysoja_036148 [Glycine soja]
Glyma.01G061100	[Q]	Secondary metabolites biosynthesis, transport and catabolism	Molecular Function: monooxygenase activity (GO:0004497);; Molecular Function: iron ion binding (GO:0005506);; Cellular Component: endoplasmic reticulum (GO:0005783);; Biological Process: positive regulation of cell proliferation (GO:0008284);; Molecular Function: electron carrier activity (GO:0009055);; Biological Process: regulation of meristem growth (GO:0010075);; Biological Process: leaf form…	--	[Q]	Secondary metabolites biosynthesis, transport and catabolism	Cytochrome P450	Cytochrome P450 78A5 GN=F21F23.15 OS=Arabidopsis thaliana (Mouse-ear cress) PE=2 SV=1	PREDICTED: cytochrome P450 78A5-like [Glycine max]
Glyma.01G061200	--	--	Molecular Function: methyltransferase activity (GO:0008168);; Molecular Function: oxidoreductase activity, acting on paired donors, with incorporation or reduction of molecular oxygen, 2-oxoglutarate as one donor, and incorporation of one atom each of oxygen into both donors (GO:0016706);; Biological Process: methylation (GO:0032259);; Molecular Function: metal ion binding (GO:0046872);; Biologic…	--	[QR]	--	non-haem dioxygenase in morphine synthesis N-terminal	Codeine O-demethylase GN=CODM OS=Papaver somniferum (Opium poppy) PE=1 SV=1	Codeine O-demethylase [Glycine soja]
Glyma.01G061300	--	--	--	--	--	--	--	--	PREDICTED: uncharacterized protein LOC100816574 [Glycine max]
Glyma.01G061400	--	--	--	--	[I]	Lipid transport and metabolism	--	--	PREDICTED: phosphatidylinositol/phosphatidylcholine transfer protein SFH9-like isoform X1 [Glycine max]
Glyma.01G061500	[RTKL]	--	Cellular Component: chromosome, centromeric region (GO:0000775);; Molecular Function: ATP binding (GO:0005524);; Cellular Component: nucleus (GO:0005634);; Cellular Component: mitochondrion (GO:0005739);; Biological Process: protein phosphorylation (GO:0006468);; Molecular Function: [tyrosine 3-monooxygenase] kinase activity (GO:0050369);;	--	[T]	Signal transduction mechanisms	Protein kinase domain;; Protein tyrosine kinase	MAP3K epsilon protein kinase 1 {ECO:0000303|PubMed:11489177} OS=Arabidopsis thaliana (Mouse-ear cress) PE=1 SV=1	PREDICTED: serine/threonine-protein kinase dst1-like isoform X1 [Glycine max]
Glyma.01G061600	--	--	--	--	--	--	--	--	PREDICTED: uncharacterized protein LOC102666027 [Glycine max]
Glyma.01G061700	--	--	Biological Process: dephosphorylation (GO:0016311);; Molecular Function: phosphatidylinositol-3,4,5-trisphosphate 3-phosphatase activity (GO:0016314);; Molecular Function: transferase activity (GO:0016740);;	--	[R]	General function prediction only	DnaJ domain	Auxilin-like protein 1 GN=AUL1 OS=Arabidopsis thaliana (Mouse-ear cress) PE=2 SV=2	PREDICTED: auxilin-like protein 1-like [Glycine max]
Glyma.01G061800	[RTKL]	--	--	--	--	--	Domain of unknown function (DUF2828)	Anther-specific proline-rich protein APG (Fragment) GN=APG OS=Brassica napus (Rape) PE=2 SV=1	PREDICTED: uncharacterized protein LOC100804606 [Glycine max]
Glyma.01G061900	--	--	Biological Process: embryo sac egg cell differentiation (GO:0009560);;	--	--	--	Uncharacterised BCR, YhbC family COG0779	--	PREDICTED: uncharacterized protein LOC100806065 [Glycine max]
Glyma.01G062000	[G]	Carbohydrate transport and metabolism	Biological Process: carbohydrate metabolic process (GO:0005975);; Biological Process: pentose-phosphate shunt (GO:0006098);; Molecular Function: 6-phosphogluconolactonase activity (GO:0017057);;	K01057|1e-161|rcu:RCOM_1620240|6-phosphogluconolactonase, putative (EC:3.1.1.31)	[G]	Carbohydrate transport and metabolism	Glucosamine-6-phosphate isomerases/6-phosphogluconolactonase	Probable 6-phosphogluconolactonase 2 OS=Oryza sativa subsp. japonica (Rice) PE=2 SV=1	uncharacterized protein LOC100809411 [Glycine max]
Glyma.01G062100	[G]	Carbohydrate transport and metabolism	Biological Process: rRNA processing (GO:0006364);; Biological Process: tRNA metabolic process (GO:0006399);; Molecular Function: fructokinase activity (GO:0008865);; Biological Process: pyrimidine ribonucleotide biosynthetic process (GO:0009220);; Biological Process: chloroplast organization (GO:0009658);; Biological Process: etioplast organization (GO:0009662);; Cellular Component: chloroplast n…	--	[G]	Carbohydrate transport and metabolism	pfkB family carbohydrate kinase	Fructokinase-like 2, chloroplastic {ECO:0000312|EMBL:AEE34893.1} (Precursor) OS=Arabidopsis thaliana (Mouse-ear cress) PE=1 SV=2	PREDICTED: putative fructokinase-5-like [Glycine max]
Glyma.01G062200	[H]	Coenzyme transport and metabolism	Molecular Function: magnesium ion binding (GO:0000287);; Molecular Function: 2-amino-4-hydroxy-6-hydroxymethyldihydropteridine diphosphokinase activity (GO:0003848);; Molecular Function: dihydropteroate synthase activity (GO:0004156);; Cellular Component: mitochondrion (GO:0005739);; Molecular Function: kinase activity (GO:0016301);; Biological Process: phosphorylation (GO:0016310);; Biological P…	K13941|0.0|pop:POPTR_419321|hypothetical protein	[H]	Coenzyme transport and metabolism	Pterin binding enzyme;; 7,8-dihydro-6-hydroxymethylpterin-pyrophosphokinase (HPPK)	--	Folic acid synthesis protein fol1 [Glycine soja]
Glyma.01G062300	[R]	General function prediction only	Molecular Function: nucleotide binding (GO:0000166);; Biological Process: protein peptidyl-prolyl isomerization (GO:0000413);; Molecular Function: nucleic acid binding (GO:0003676);; Molecular Function: peptidyl-prolyl cis-trans isomerase activity (GO:0003755);;	--	[O]	Posttranslational modification, protein turnover, chaperones	RNA recognition motif. (a.k.a. RRM, RBD, or RNP domain);; RNA recognition motif (a.k.a. RRM, RBD, or RNP domain);; RNA recognition motif. (a.k.a. RRM, RBD, or RNP domain)	Glycine-rich RNA-binding protein 3, mitochondrial (Precursor) GN=MAF19_30 OS=Arabidopsis thaliana (Mouse-ear cress) PE=2 SV=1	PREDICTED: peptidyl-prolyl cis-trans isomerase E-like [Glycine max]
Glyma.01G062400	[Q]	Secondary metabolites biosynthesis, transport and catabolism	Molecular Function: copper ion binding (GO:0005507);; Molecular Function: primary amine oxidase activity (GO:0008131);; Biological Process: amine metabolic process (GO:0009308);; Molecular Function: quinone binding (GO:0048038);; Molecular Function: tryptamine:oxygen oxidoreductase (deaminating) activity (GO:0052593);; Molecular Function: aminoacetone:oxygen oxidoreductase(deaminating) activity (…	--	[Q]	Secondary metabolites biosynthesis, transport and catabolism	Copper amine oxidase, enzyme domain;; Copper amine oxidase, N3 domain;; Copper amine oxidase, N2 domain	Primary amine oxidase (Precursor) OS=Pisum sativum (Garden pea) PE=1 SV=1	PREDICTED: primary amine oxidase-like [Glycine max]
Glyma.01G062500	--	--	--	--	--	--	No apical meristem-associated C-terminal domain	Glutathione S-transferase T2 GN=K1O13.3/K1O13.2 OS=Arabidopsis thaliana (Mouse-ear cress) PE=2 SV=1	PREDICTED: glutathione S-transferase T2-like [Glycine max]
Glyma.01G062600	--	--	--	--	--	--	--	--	hypothetical protein glysoja_008238, partial [Glycine soja]
Glyma.01G062700	--	--	Molecular Function: N-acetylglucosaminyldiphosphodolichol N-acetylglucosaminyltransferase activity (GO:0004577);; Biological Process: metabolic process (GO:0008152);;	K07441|4e-36|vvi:100262464|hypothetical protein LOC100262464	[R]	General function prediction only	Oligosaccharide biosynthesis protein Alg14 like	--	PREDICTED: UDP-N-acetylglucosamine transferase subunit ALG14 homolog isoform X1 [Glycine max]
Glyma.01G062800	[Q]	Secondary metabolites biosynthesis, transport and catabolism	Molecular Function: monooxygenase activity (GO:0004497);; Molecular Function: iron ion binding (GO:0005506);; Molecular Function: oxidoreductase activity, acting on paired donors, with incorporation or reduction of molecular oxygen (GO:0016705);; Molecular Function: heme binding (GO:0020037);; Biological Process: oxidation-reduction process (GO:0055114);;	--	[QI]	--	Cytochrome P450	Cytochrome P450 85A1 OS=Oryza sativa subsp. japonica (Rice) PE=1 SV=1	Cytochrome P450 85A [Glycine soja]
Glyma.01G062900	[S]	Function unknown	Biological Process: transition metal ion transport (GO:0000041);; Biological Process: response to molecule of bacterial origin (GO:0002237);; Molecular Function: protein serine/threonine kinase activity (GO:0004674);; Molecular Function: transmembrane receptor protein tyrosine kinase activity (GO:0004714);; Molecular Function: ATP binding (GO:0005524);; Cellular Component: plasma membrane (GO:000…	--	--	--	Leucine Rich repeats (2 copies);; Protein kinase domain;; Protein tyrosine kinase;; Leucine rich repeat;; Leucine Rich Repeat;; Leucine Rich repeat;; Leucine rich repeat;; Leucine rich repeat N-terminal domain	Receptor-like protein kinase 2 (Precursor) GN=RCH2 OS=Arabidopsis thaliana (Mouse-ear cress) PE=1 SV=1	PREDICTED: receptor-like protein kinase 2-like [Glycine max]
Glyma.01G063000	--	--	Cellular Component: extracellular region (GO:0005576);; Cellular Component: cell wall (GO:0005618);; Cellular Component: Golgi apparatus (GO:0005794);; Cellular Component: cytosol (GO:0005829);; Cellular Component: plasmodesma (GO:0009506);; Cellular Component: membrane (GO:0016020);; Molecular Function: transferase activity, transferring glycosyl groups (GO:0016757);; Biological Process: cellulo…	K13379|0.0|pop:POPTR_673066|hypothetical protein	--	--	Reversibly glycosylated polypeptide	Alpha-1,4-glucan-protein synthase [UDP-forming] GN=UPTG OS=Pisum sativum (Garden pea) PE=1 SV=1	PREDICTED: alpha-1,4-glucan-protein synthase [UDP-forming]-like [Glycine max]
Glyma.01G063100	--	--	Molecular Function: jasmonate O-methyltransferase activity (GO:0030795);; Biological Process: methylation (GO:0032259);;	--	--	--	SAM dependent carboxyl methyltransferase	Jasmonate O-methyltransferase GN=JMT OS=Arabidopsis thaliana (Mouse-ear cress) PE=1 SV=3	Salicylate O-methyltransferase [Glycine soja]
Glyma.01G063200	--	--	--	--	--	--	Weak chloroplast movement under blue light	WEB family protein At5g55860 GN=At5g55860 OS=Arabidopsis thaliana (Mouse-ear cress) PE=1 SV=1	PREDICTED: WEB family protein At5g55860-like [Glycine max]
Glyma.01G063300	--	--	--	--	--	--	BRO1-like domain	--	hypothetical protein glysoja_036784 [Glycine soja]
Glyma.01G063400	--	--	Biological Process: response to reactive oxygen species (GO:0000302);; Biological Process: photoperiodism (GO:0009648);; Cellular Component: chloroplast envelope (GO:0009941);; Cellular Component: membrane (GO:0016020);; Biological Process: leaf development (GO:0048366);;	--	--	--	Domain of unknown function (DUF3411)	--	hypothetical protein CISIN_1g015583mg [Citrus sinensis]
Glyma.01G063500	--	--	Molecular Function: DNA binding (GO:0003677);; Molecular Function: sequence-specific DNA binding transcription factor activity (GO:0003700);; Cellular Component: nucleus (GO:0005634);; Biological Process: chromatin assembly or disassembly (GO:0006333);; Biological Process: regulation of transcription, DNA-templated (GO:0006355);; Biological Process: plant-type cell wall modification (GO:0009827);…	--	--	--	YABBY protein;; HMG-box domain	Protein CRABS CLAW GN=CRC OS=Arabidopsis thaliana (Mouse-ear cress) PE=1 SV=2	PREDICTED: protein CRABS CLAW-like [Glycine max]
Glyma.01G063600	--	--	--	--	[S]	Function unknown	RPAP1-like, C-terminal;; RPAP1-like, N-terminal	--	PREDICTED: uncharacterized protein LOC100796310 isoform X1 [Glycine max]
Glyma.01G063700	--	--	Molecular Function: DNA binding (GO:0003677);; Cellular Component: nucleus (GO:0005634);; Biological Process: gene expression (GO:0010467);;	--	--	--	SBP domain	Squamosa promoter-binding-like protein 6 GN=SPL6 OS=Arabidopsis thaliana (Mouse-ear cress) PE=2 SV=2	PREDICTED: squamosa promoter-binding-like protein 6-like isoform X2 [Glycine max]
Glyma.01G063800	--	--	--	--	--	--	--	--	PREDICTED: myb-like protein X-like [Glycine max]
Glyma.01G063900	--	--	Molecular Function: transmembrane receptor protein tyrosine kinase activity (GO:0004714);; Molecular Function: ATP binding (GO:0005524);; Biological Process: peptidyl-tyrosine phosphorylation (GO:0018108);;	--	--	--	--	Probable LRR receptor-like serine/threonine-protein kinase At1g14390 (Precursor) GN=At1g14390 OS=Arabidopsis thaliana (Mouse-ear cress) PE=2 SV=1	Putative LRR receptor-like serine/threonine-protein kinase [Glycine soja]
Glyma.01G064100	--	--	Molecular Function: DNA binding (GO:0003677);; Molecular Function: sequence-specific DNA binding transcription factor activity (GO:0003700);; Cellular Component: nucleus (GO:0005634);; Biological Process: regulation of transcription, DNA-templated (GO:0006355);; Biological Process: response to abiotic stimulus (GO:0009628);; Molecular Function: protein dimerization activity (GO:0046983);; Biologi…	--	[K]	Transcription	SRF-type transcription factor (DNA-binding and dimerisation domain);; K-box region	MADS-box protein CMB1 GN=CMB1 OS=Dianthus caryophyllus (Carnation) PE=2 SV=1	PREDICTED: developmental protein SEPALLATA 1-like [Glycine max]
Glyma.01G064200	--	--	Molecular Function: DNA binding (GO:0003677);; Molecular Function: sequence-specific DNA binding transcription factor activity (GO:0003700);; Cellular Component: nucleus (GO:0005634);; Biological Process: regulation of transcription, DNA-templated (GO:0006355);; Molecular Function: protein dimerization activity (GO:0046983);;	K09264|1e-119|pop:POPTR_719996|PtrAP1-1	[K]	Transcription	K-box region;; SRF-type transcription factor (DNA-binding and dimerisation domain)	Floral homeotic protein APETALA 1 GN=AP1 OS=Arabidopsis thaliana (Mouse-ear cress) PE=1 SV=2	PREDICTED: floral homeotic protein APETALA 1-like [Glycine max]
Glyma.01G064300	--	--	Biological Process: metabolic process (GO:0008152);; Molecular Function: zinc ion binding (GO:0008270);; Cellular Component: integral component of membrane (GO:0016021);; Molecular Function: protein-cysteine S-palmitoyltransferase activity (GO:0019706);;	--	[R]	General function prediction only	DHHC palmitoyltransferase	Probable protein S-acyltransferase 7 GN=PAT07 OS=Arabidopsis thaliana (Mouse-ear cress) PE=1 SV=1	Putative S-acyltransferase [Glycine soja]
Glyma.01G064400	--	--	--	--	--	--	DnaJ domain	Chromatin assembly factor 1 subunit FSM OS=Oryza sativa subsp. japonica (Rice) PE=2 SV=1	PREDICTED: dentin sialophosphoprotein-like isoform X1 [Glycine max]
Glyma.01G064500	--	--	--	--	--	--	--	--	PREDICTED: uncharacterized protein LOC102667482 [Glycine max]
Glyma.01G064600	[O]	Posttranslational modification, protein turnover, chaperones	Biological Process: metabolic process (GO:0008152);; Molecular Function: amino acid binding (GO:0016597);; Molecular Function: nucleotidyltransferase activity (GO:0016779);;	--	--	--	ACT domain;; ACT domain;; ACT domain	ACT domain-containing protein ACR4 {ECO:0000305} OS=Arabidopsis thaliana (Mouse-ear cress) PE=2 SV=1	PREDICTED: uncharacterized protein LOC100787134 isoform X2 [Glycine max]
Glyma.01G064700	--	--	--	--	--	--	Domain of unknown function (DUF4283)	--	hypothetical protein glysoja_043227, partial [Glycine soja]
Glyma.01G064800	[R]	General function prediction only	Cellular Component: chromosome, centromeric region (GO:0000775);; Cellular Component: nucleus (GO:0005634);; Cellular Component: endoplasmic reticulum (GO:0005783);; Cellular Component: plasmodesma (GO:0009506);; Molecular Function: histone-lysine N-methyltransferase activity (GO:0018024);; Biological Process: histone lysine methylation (GO:0034968);;	--	[K]	Transcription	SET domain	Histone-lysine N-methyltransferase ASHH3 GN=F6E13.28 OS=Arabidopsis thaliana (Mouse-ear cress) PE=2 SV=2	PREDICTED: histone-lysine N-methyltransferase ASHH3-like isoform X1 [Glycine max]
Glyma.01G064900	--	--	--	--	--	--	--	--	PREDICTED: uncharacterized protein MAL13P1.304-like isoform X2 [Glycine max]
Glyma.01G065000	--	--	--	--	--	--	--	--	PREDICTED: uncharacterized protein LOC100799293 [Glycine max]
Glyma.01G065100	--	--	--	--	--	--	BSD domain	Sulfated surface glycoprotein 185 (Precursor) OS=Volvox carteri (Green alga) PE=1 SV=1	PREDICTED: uncharacterized protein LOC100800894 [Glycine max]
Glyma.01G065200	[L]	Replication, recombination and repair	Biological Process: telomere maintenance (GO:0000723);; Molecular Function: DNA helicase activity (GO:0003678);; Molecular Function: ATP binding (GO:0005524);; Biological Process: DNA repair (GO:0006281);; Biological Process: DNA duplex unwinding (GO:0032508);;	--	[D]	Cell cycle control, cell division, chromosome partitioning	PIF1-like helicase;; AAA domain	--	ATP-dependent DNA helicase PIF1, partial [Glycine soja]
Glyma.01G065300	--	--	--	--	[L]	Replication, recombination and repair	Domain of unknown function DUF223	Replication protein A 70 kDa DNA-binding subunit C OS=Oryza sativa subsp. japonica (Rice) PE=1 SV=1	hypothetical protein glysoja_043713, partial [Glycine soja]
Glyma.01G065400	--	--	Molecular Function: carboxypeptidase activity (GO:0004180);; Biological Process: proteolysis (GO:0006508);; Molecular Function: serine-type peptidase activity (GO:0008236);;	K01285|0.0|vvi:100243061|hypothetical protein LOC100243061	[OR]	--	Serine carboxypeptidase S28;; Alpha/beta hydrolase family;; alpha/beta hydrolase fold;; Prolyl oligopeptidase family	Probable serine protease EDA2 (Precursor) GN=EDA2 OS=Arabidopsis thaliana (Mouse-ear cress) PE=2 SV=2	PREDICTED: lysosomal Pro-X carboxypeptidase-like isoform X1 [Glycine max]
Glyma.01G065500	[E]	Amino acid transport and metabolism	Molecular Function: serine-type endopeptidase activity (GO:0004252);; Biological Process: proteolysis (GO:0006508);; Cellular Component: chloroplast (GO:0009507);; Molecular Function: serine-type exopeptidase activity (GO:0070008);;	--	[O]	Posttranslational modification, protein turnover, chaperones	Prolyl oligopeptidase, N-terminal beta-propeller domain	--	Protease 2 [Glycine soja]
Glyma.01G065600	[E]	Amino acid transport and metabolism	Molecular Function: serine-type endopeptidase activity (GO:0004252);; Biological Process: proteolysis (GO:0006508);; Cellular Component: chloroplast (GO:0009507);; Molecular Function: serine-type exopeptidase activity (GO:0070008);;	--	[O]	Posttranslational modification, protein turnover, chaperones	Prolyl oligopeptidase family	--	Protease 2 [Glycine soja]
Glyma.01G065700	--	--	--	--	--	--	Domain of unknown function (DUF4283);; RNA recognition motif. (a.k.a. RRM, RBD, or RNP domain)	--	hypothetical protein glysoja_041721, partial [Glycine soja]
Glyma.01G065800	--	--	Biological Process: metabolic process (GO:0008152);; Molecular Function: hydrolase activity (GO:0016787);; Molecular Function: ADP binding (GO:0043531);;	--	[T]	Signal transduction mechanisms	NB-ARC domain;; Leucine Rich repeats (2 copies);; Leucine rich repeat;; AAA domain	Disease resistance protein RGA2 GN=RGA2 OS=Solanum bulbocastanum (Wild potato) PE=1 SV=1	PREDICTED: putative disease resistance protein RGA3-like isoform X1 [Glycine max]
Glyma.01G065900	--	--	Biological Process: MAPK cascade (GO:0000165);; Molecular Function: sequence-specific DNA binding transcription factor activity (GO:0003700);; Molecular Function: MAP kinase activity (GO:0004707);; Biological Process: regulation of transcription, DNA-templated (GO:0006355);; Molecular Function: sequence-specific DNA binding (GO:0043565);;	--	--	--	--	--	Ocs element-binding factor 1 [Glycine soja]
Glyma.01G066000	--	--	Cellular Component: cell wall (GO:0005618);; Biological Process: metabolic process (GO:0008152);; Molecular Function: pectinesterase activity (GO:0030599);; Biological Process: cell wall modification (GO:0042545);; Molecular Function: aspartyl esterase activity (GO:0045330);;	--	--	--	Pectinesterase	Pectinesterase PPME1 (Precursor) GN=T17F3.3 OS=Arabidopsis thaliana (Mouse-ear cress) PE=1 SV=1	PREDICTED: pectinesterase PPME1 [Glycine max]
Glyma.01G066100	--	--	Cellular Component: cell wall (GO:0005618);; Biological Process: metabolic process (GO:0008152);; Molecular Function: pectinesterase activity (GO:0030599);; Biological Process: cell wall modification (GO:0042545);; Molecular Function: aspartyl esterase activity (GO:0045330);;	--	--	--	Pectinesterase	Pectinesterase PPME1 (Precursor) GN=T17F3.3 OS=Arabidopsis thaliana (Mouse-ear cress) PE=1 SV=1	PREDICTED: pectinesterase PPME1 [Glycine max]
Glyma.01G066200	--	--	--	--	--	--	--	--	hypothetical protein MTR_5g033660 [Medicago truncatula]
Glyma.01G066300	--	--	Cellular Component: cell wall (GO:0005618);; Biological Process: metabolic process (GO:0008152);; Molecular Function: pectinesterase activity (GO:0030599);; Biological Process: cell wall modification (GO:0042545);; Molecular Function: aspartyl esterase activity (GO:0045330);;	--	--	--	Pectinesterase	Pectinesterase PPME1 (Precursor) GN=T17F3.3 OS=Arabidopsis thaliana (Mouse-ear cress) PE=1 SV=1	PREDICTED: uncharacterized protein LOC100306177 isoform X1 [Glycine max]
Glyma.01G066400	[O]	Posttranslational modification, protein turnover, chaperones	Molecular Function: serine-type endopeptidase activity (GO:0004252);; Biological Process: proteolysis (GO:0006508);;	--	--	--	Subtilase family	Cucumisin (Precursor) OS=Cucumis melo (Muskmelon) PE=1 SV=1	Cucumisin [Glycine soja]
Glyma.01G066500	--	--	Biological Process: metabolic process (GO:0008152);; Molecular Function: transferase activity, transferring glycosyl groups (GO:0016757);;	--	--	--	GDP-fucose protein O-fucosyltransferase	Uncharacterized protein At1g04910 GN=At1g04910 OS=Arabidopsis thaliana (Mouse-ear cress) PE=2 SV=1	PREDICTED: uncharacterized protein At1g04910-like [Glycine max]
Glyma.01G066600	--	--	Molecular Function: DNA binding (GO:0003677);; Molecular Function: sequence-specific DNA binding transcription factor activity (GO:0003700);; Cellular Component: nucleus (GO:0005634);; Biological Process: regulation of transcription, DNA-templated (GO:0006355);; Molecular Function: protein dimerization activity (GO:0046983);;	--	--	--	Helix-loop-helix DNA-binding domain	Transcription factor BIM2 GN=T6L1.19 OS=Arabidopsis thaliana (Mouse-ear cress) PE=1 SV=1	PREDICTED: uncharacterized protein LOC100795416 isoform X1 [Glycine max]
Glyma.01G066700	[C]	Energy production and conversion	Biological Process: response to molecule of bacterial origin (GO:0002237);; Molecular Function: glycerol kinase activity (GO:0004370);; Molecular Function: ATP binding (GO:0005524);; Cellular Component: mitochondrion (GO:0005739);; Cellular Component: cytosol (GO:0005829);; Biological Process: glycerol-3-phosphate metabolic process (GO:0006072);; Biological Process: fatty acid beta-oxidation (GO:…	K00864|2e-86|vvi:100251587|hypothetical protein LOC100251587	[G]	Carbohydrate transport and metabolism	FGGY family of carbohydrate kinases, C-terminal domain	Glycerol kinase GN=T21F11.21 OS=Arabidopsis thaliana (Mouse-ear cress) PE=1 SV=1	Putative glycerol kinase [Glycine soja]
Glyma.01G066800	--	--	--	--	--	--	--	--	hypothetical protein glysoja_030742 [Glycine soja]
Glyma.01G066900	--	--	Molecular Function: binding (GO:0005488);;	--	--	--	Zinc knuckle	--	hypothetical protein POPTR_0014s14950g, partial [Populus trichocarpa]
Glyma.01G067000	--	--	Molecular Function: 1-phosphatidylinositol 4-kinase activity (GO:0004430);; Biological Process: phosphatidylinositol phosphorylation (GO:0046854);;	--	[T]	Signal transduction mechanisms	Phosphatidylinositol 3- and 4-kinase	Phosphatidylinositol 4-kinase gamma 7 GN=At2g03890 OS=Arabidopsis thaliana (Mouse-ear cress) PE=1 SV=2	PREDICTED: phosphatidylinositol 4-kinase gamma 7-like [Glycine max]
Glyma.01G067100	--	--	Biological Process: metabolic process (GO:0008152);; Molecular Function: transferase activity, transferring hexosyl groups (GO:0016758);;	--	[GC]	--	UDP-glucoronosyl and UDP-glucosyl transferase	UDP-glycosyltransferase 89A2 GN=UGT89A2 OS=Arabidopsis thaliana (Mouse-ear cress) PE=2 SV=1	PREDICTED: UDP-glycosyltransferase 89A2-like isoform X1 [Glycine max]
Glyma.01G067200	--	--	Molecular Function: hydrolase activity, acting on ester bonds (GO:0016788);; Molecular Function: 9,9'-dicis-carotene:quinone oxidoreductase activity (GO:0052886);; Molecular Function: 7,9,9'-tricis-neurosporene:quinone oxidoreductase activity (GO:0052887);; Biological Process: 9,9'-di-cis-zeta-carotene desaturation to 7,9,7',9'-tetra-cis-lycopene (GO:0052889);; Biological Process: oxidation-reduc…	--	--	--	GDSL-like Lipase/Acylhydrolase	GDSL esterase/lipase At2g03980 (Precursor) GN=At2g03980 OS=Arabidopsis thaliana (Mouse-ear cress) PE=2 SV=1	PREDICTED: GDSL esterase/lipase At2g03980-like [Glycine max]
Glyma.01G067300	[K]	Transcription	Molecular Function: binding (GO:0005488);; Cellular Component: nucleus (GO:0005634);; Biological Process: transcription, DNA-templated (GO:0006351);; Molecular Function: nucleotidyltransferase activity (GO:0016779);;	K03006|1e-58|rcu:RCOM_0782880|DNA-directed RNA polymerase II largest subunit, putative	[K]	Transcription	RNA polymerase Rpb1, domain 1	DNA-directed RNA polymerase II subunit 1 GN=F4B14.70 OS=Arabidopsis thaliana (Mouse-ear cress) PE=1 SV=3	DNA-directed RNA polymerase II subunit RPB1 [Glycine soja]
Glyma.01G067400	--	--	--	--	--	--	--	--	hypothetical protein B456_003G1483001, partial [Gossypium raimondii]
Glyma.01G067500	--	--	Molecular Function: binding (GO:0005488);;	--	--	--	SWIM zinc finger	--	hypothetical protein glysoja_024865, partial [Glycine soja]
Glyma.01G067600	[GEPR]	--	Biological Process: carbohydrate transport (GO:0008643);; Cellular Component: integral component of membrane (GO:0016021);; Molecular Function: substrate-specific transmembrane transporter activity (GO:0022891);; Biological Process: transmembrane transport (GO:0055085);;	--	[R]	General function prediction only	Sugar (and other) transporter;; Major Facilitator Superfamily	Sugar carrier protein C GN=STC OS=Ricinus communis (Castor bean) PE=2 SV=1	PREDICTED: sugar carrier protein C-like [Glycine max]
Glyma.01G067700	--	--	--	--	--	--	--	--	hypothetical protein glysoja_044512 [Glycine soja]
Glyma.01G067800	[KAD]	--	Molecular Function: DNA binding (GO:0003677);; Molecular Function: chromatin binding (GO:0003682);;	K09422|1e-124|vvi:100242842|hypothetical protein LOC100242842	[K]	Transcription	Myb-like DNA-binding domain;; Myb-like DNA-binding domain	Transcription factor MYB39 GN=dl4925c OS=Arabidopsis thaliana (Mouse-ear cress) PE=2 SV=1	PREDICTED: transcription factor MYB39-like [Glycine max]
Glyma.01G067900	[R]	General function prediction only	--	K14298|0.0|rcu:RCOM_0471040|plant poly(A)+ RNA export protein, putative	[A]	RNA processing and modification	WD domain, G-beta repeat	Protein RAE1 {ECO:0000303|PubMed:21189294} OS=Arabidopsis thaliana (Mouse-ear cress) PE=1 SV=2	Rae1-like protein [Glycine soja]
Glyma.01G068000	[O]	Posttranslational modification, protein turnover, chaperones	Molecular Function: ATP binding (GO:0005524);; Cellular Component: mitochondrion (GO:0005739);; Cellular Component: vacuolar membrane (GO:0005774);; Biological Process: protein folding (GO:0006457);; Biological Process: response to water deprivation (GO:0009414);; Cellular Component: chloroplast stroma (GO:0009570);; Biological Process: response to salt stress (GO:0009651);; Biological Process: c…	K04079|0.0|pop:POPTR_564455|hypothetical protein	[O]	Posttranslational modification, protein turnover, chaperones	Hsp90 protein;; Histidine kinase-, DNA gyrase B-, and HSP90-like ATPase;; Histidine kinase-, DNA gyrase B-, and HSP90-like ATPase;; DNA polymerase III, delta subunit	Heat shock protein 90-1 GN=F6N7.13 OS=Arabidopsis thaliana (Mouse-ear cress) PE=1 SV=3	PREDICTED: heat shock protein 90-1-like [Glycine max]
Glyma.01G068100	--	--	Cellular Component: cell wall (GO:0005618);; Biological Process: metabolic process (GO:0008152);; Molecular Function: pectinesterase activity (GO:0030599);; Biological Process: cell wall modification (GO:0042545);; Molecular Function: aspartyl esterase activity (GO:0045330);;	--	--	--	Pectinesterase	Pectinesterase PPME1 (Precursor) GN=T17F3.3 OS=Arabidopsis thaliana (Mouse-ear cress) PE=1 SV=1	PREDICTED: pectinesterase PPME1-like [Glycine max]
Glyma.01G068200	--	--	Molecular Function: oxidoreductase activity, acting on paired donors, with incorporation or reduction of molecular oxygen, 2-oxoglutarate as one donor, and incorporation of one atom each of oxygen into both donors (GO:0016706);; Molecular Function: metal ion binding (GO:0046872);; Biological Process: oxidation-reduction process (GO:0055114);;	--	[QR]	--	2OG-Fe(II) oxygenase superfamily	Protein SRG1 GN=SRG1 OS=Arabidopsis thaliana (Mouse-ear cress) PE=2 SV=1	PREDICTED: protein SRG1-like isoform X2 [Glycine max]
Glyma.01G068400	--	--	--	--	--	--	--	--	hypothetical protein MTR_0020s0050 [Medicago truncatula]
Glyma.01G068500	[J]	Translation, ribosomal structure and biogenesis	Molecular Function: RNA binding (GO:0003723);; Biological Process: rRNA processing (GO:0006364);; Molecular Function: S-adenosylmethionine-dependent methyltransferase activity (GO:0008757);; Biological Process: methylation (GO:0032259);; Biological Process: transmembrane transport (GO:0055085);;	--	[A]	RNA processing and modification	NOL1/NOP2/sun family	--	PREDICTED: putative ribosomal RNA methyltransferase NOP2-like [Glycine max]
Glyma.01G068600	--	--	Molecular Function: protein dimerization activity (GO:0046983);;	--	--	--	Helix-loop-helix DNA-binding domain	Transcription factor bHLH49 GN=T6L1.10 OS=Arabidopsis thaliana (Mouse-ear cress) PE=1 SV=1	PREDICTED: transcription factor bHLH49-like isoform X2 [Glycine max]
Glyma.01G068800	--	--	Cellular Component: membrane (GO:0016020);;	--	--	--	--	WPP domain-interacting tail-anchored protein 2 GN=WIT2 OS=Arabidopsis thaliana (Mouse-ear cress) PE=1 SV=1	PREDICTED: WPP domain-interacting tail-anchored protein 2-like isoform X1 [Glycine max]
Glyma.01G069000	--	--	--	--	--	--	--	--	PREDICTED: uncharacterized protein LOC100820106 [Glycine max]
Glyma.01G069100	--	--	Biological Process: rRNA processing (GO:0006364);; Biological Process: tRNA metabolic process (GO:0006399);; Biological Process: protein folding (GO:0006457);; Biological Process: aromatic amino acid family biosynthetic process (GO:0009073);; Cellular Component: chloroplast stroma (GO:0009570);; Biological Process: chloroplast organization (GO:0009658);; Biological Process: photosystem II assembl…	--	--	--	--	--	hypothetical protein PHAVU_005G006800g [Phaseolus vulgaris]
Glyma.01G069200	[J]	Translation, ribosomal structure and biogenesis	Molecular Function: DNA binding (GO:0003677);; Molecular Function: chromatin binding (GO:0003682);; Molecular Function: sequence-specific DNA binding transcription factor activity (GO:0003700);; Cellular Component: nucleus (GO:0005634);; Cellular Component: ribosome (GO:0005840);; Biological Process: positive regulation of transcription, DNA-templated (GO:0045893);; Biological Process: positive r…	--	[J]	Translation, ribosomal structure and biogenesis	Plectin/S10 domain	40S ribosomal protein S10-3 GN=RPS10C OS=Arabidopsis thaliana (Mouse-ear cress) PE=2 SV=2	40S ribosomal protein S10-3 [Glycine soja]
Glyma.01G069300	--	--	Biological Process: MAPK cascade (GO:0000165);; Molecular Function: sequence-specific DNA binding transcription factor activity (GO:0003700);; Molecular Function: MAP kinase activity (GO:0004707);; Biological Process: regulation of transcription, DNA-templated (GO:0006355);; Molecular Function: sequence-specific DNA binding (GO:0043565);;	--	--	--	bZIP transcription factor;; Basic region leucine zipper;; bZIP Maf transcription factor	Basic leucine zipper 43 {ECO:0000303|PubMed:11906833} GN=At5g38800 OS=Arabidopsis thaliana (Mouse-ear cress) PE=1 SV=1	bZIP transcription factor bZIP35 [Glycine max]
Glyma.01G069400	--	--	Cellular Component: extracellular region (GO:0005576);; Molecular Function: growth factor activity (GO:0008083);; Biological Process: cell proliferation (GO:0008283);;	--	--	--	Phytosulfokine precursor protein (PSK)	Phytosulfokine-beta (Precursor) GN=PSK1 OS=Arabidopsis thaliana (Mouse-ear cress) PE=2 SV=3	PREDICTED: phytosulfokines 1-like [Glycine max]
Glyma.01G069500	[O]	Posttranslational modification, protein turnover, chaperones	Biological Process: maltose metabolic process (GO:0000023);; Molecular Function: ATP binding (GO:0005524);; Biological Process: phosphatidylglycerol biosynthetic process (GO:0006655);; Cellular Component: chloroplast stroma (GO:0009570);; Cellular Component: chloroplast envelope (GO:0009941);; Biological Process: mRNA modification (GO:0016556);; Biological Process: starch biosynthetic process (GO…	--	[O]	Posttranslational modification, protein turnover, chaperones	TCP-1/cpn60 chaperonin family	Chaperonin 60 subunit beta 4, chloroplastic (Precursor) GN=F28B23.11 OS=Arabidopsis thaliana (Mouse-ear cress) PE=1 SV=1	PREDICTED: chaperonin 60 subunit beta 4, chloroplastic-like isoform X1 [Glycine max]
Glyma.01G069600	--	--	Molecular Function: nucleotide binding (GO:0000166);; Biological Process: protein folding (GO:0006457);; Cellular Component: integral component of membrane (GO:0016021);;	--	--	--	--	--	hypothetical protein glysoja_030734, partial [Glycine soja]
Glyma.01G069700	--	--	--	--	--	--	--	--	PREDICTED: uncharacterized protein LOC102662269 [Glycine max]
Glyma.01G069800	--	--	--	--	[R]	General function prediction only	gag-polypeptide of LTR copia-type	--	PREDICTED: uncharacterized protein LOC105352303 [Fragaria vesca subsp. vesca]
Glyma.01G069900	--	--	--	--	--	--	Myb/SANT-like DNA-binding domain	--	PREDICTED: uncharacterized protein LOC102669018 [Glycine max]
Glyma.01G070000	--	--	--	--	--	--	--	--	PREDICTED: uncharacterized protein LOC102668028 [Glycine max]
Glyma.01G070100	--	--	--	--	--	--	--	--	PREDICTED: uncharacterized protein LOC102668028 [Glycine max]
Glyma.01G070200	--	--	Molecular Function: peroxidase activity (GO:0004601);; Cellular Component: extracellular region (GO:0005576);; Biological Process: response to oxidative stress (GO:0006979);; Molecular Function: heme binding (GO:0020037);; Biological Process: hydrogen peroxide catabolic process (GO:0042744);; Molecular Function: metal ion binding (GO:0046872);; Biological Process: rhythmic process (GO:0048511);; …	K00430|0.0|vvi:100261517|hypothetical protein LOC100261517	--	--	Peroxidase	Peroxidase 11 (Precursor) OS=Arabidopsis thaliana (Mouse-ear cress) PE=1 SV=1	PREDICTED: peroxidase 11 [Glycine max]
Glyma.01G070300	[F]	Nucleotide transport and metabolism	Molecular Function: uridine kinase activity (GO:0004849);; Molecular Function: calcium ion binding (GO:0005509);; Molecular Function: ATP binding (GO:0005524);; Cellular Component: extracellular region (GO:0005576);; Biological Process: pathogenesis (GO:0009405);; Biological Process: regulation of flower development (GO:0009909);; Biological Process: phosphorylation (GO:0016310);; Biological Proc…	--	[TZ]	--	Phosphoribulokinase / Uridine kinase family;; CYTH domain	Putative uracil phosphoribosyltransferase (Precursor) GN=MHK7.10 OS=Arabidopsis thaliana (Mouse-ear cress) PE=1 SV=1	PREDICTED: uridine-cytidine kinase C-like isoform X1 [Glycine max]
Glyma.01G070400	[E]	Amino acid transport and metabolism	Molecular Function: folic acid binding (GO:0005542);; Biological Process: metabolic process (GO:0008152);; Molecular Function: glutamate formimidoyltransferase activity (GO:0030409);;	--	--	--	Formiminotransferase domain, N-terminal subdomain	--	uncharacterized protein LOC100784302 [Glycine max]
Glyma.01G070600	--	--	--	--	[U]	Intracellular trafficking, secretion, and vesicular transport	Viral movement protein (MP);; Retroviral aspartyl protease	--	hypothetical protein VITISV_021290 [Vitis vinifera]
Glyma.01G070700	[EH]	--	Molecular Function: magnesium ion binding (GO:0000287);; Molecular Function: acetolactate synthase activity (GO:0003984);; Biological Process: isoleucine biosynthetic process (GO:0009097);; Biological Process: valine biosynthetic process (GO:0009099);; Molecular Function: thiamine pyrophosphate binding (GO:0030976);; Molecular Function: flavin adenine dinucleotide binding (GO:0050660);;	K01652|1e-98|pop:POPTR_666677|acetolactate synthase I/II/III large subunit (EC:2.2.1.6)	[EH]	--	Thiamine pyrophosphate enzyme, C-terminal TPP binding domain;; Aldehyde dehydrogenase family	Acetolactate synthase 1, chloroplastic (Precursor) OS=Nicotiana tabacum (Common tobacco) PE=1 SV=1	PREDICTED: uncharacterized protein LOC100800551 [Glycine max]
Glyma.01G070800	--	--	Molecular Function: DNA binding (GO:0003677);; Cellular Component: nucleus (GO:0005634);; Molecular Function: zinc ion binding (GO:0008270);; Biological Process: chloroplast organization (GO:0009658);; Biological Process: myo-inositol hexakisphosphate biosynthetic process (GO:0010264);; Biological Process: positive regulation of transcription, DNA-templated (GO:0045893);;	--	--	--	--	--	PREDICTED: uncharacterized protein LOC100800551 [Glycine max]
Glyma.01G070900	--	--	Biological Process: RNA splicing, via endonucleolytic cleavage and ligation (GO:0000394);; Cellular Component: plasma membrane (GO:0005886);; Biological Process: methionine biosynthetic process (GO:0009086);; Biological Process: regulation of meristem growth (GO:0010075);; Molecular Function: potassium ion transmembrane transporter activity (GO:0015079);; Cellular Component: integral component of…	K03549|7e-65|vvi:100232992|KUP2	--	--	--	Potassium transporter 2 GN=T2P4.11 OS=Arabidopsis thaliana (Mouse-ear cress) PE=1 SV=2	Potassium transporter 2 [Glycine soja]
Glyma.01G071000	--	--	Molecular Function: methyltransferase activity (GO:0008168);; Biological Process: methylation (GO:0032259);;	--	--	--	--	--	PREDICTED: uncharacterized protein LOC100782372 [Glycine max]
Glyma.01G071100	--	--	--	--	[L]	Replication, recombination and repair	Domain of unknown function DUF223	--	hypothetical protein glysoja_046358 [Glycine soja]
Glyma.01G071200	--	--	Biological Process: telomere maintenance (GO:0000723);; Molecular Function: DNA helicase activity (GO:0003678);; Molecular Function: ATP binding (GO:0005524);; Biological Process: DNA repair (GO:0006281);; Biological Process: DNA duplex unwinding (GO:0032508);;	--	[D]	Cell cycle control, cell division, chromosome partitioning	PIF1-like helicase	--	ATP-dependent DNA helicase PIF1, partial [Glycine soja]
Glyma.01G071300	--	--	Molecular Function: adenosylmethionine decarboxylase activity (GO:0004014);; Biological Process: S-adenosylmethioninamine biosynthetic process (GO:0006557);; Biological Process: spermine biosynthetic process (GO:0006597);; Biological Process: spermidine biosynthetic process (GO:0008295);;	K01611|0.0|rcu:RCOM_1464770|s-adenosylmethionine decarboxylase, putative (EC:4.1.1.50)	[T]	Signal transduction mechanisms	Adenosylmethionine decarboxylase	S-adenosylmethionine decarboxylase beta chain (Precursor) GN=SAMDC OS=Vicia faba (Broad bean) PE=2 SV=1	PREDICTED: S-adenosylmethionine decarboxylase proenzyme-like [Glycine max]
Glyma.01G071400	--	--	--	--	--	--	S-adenosyl-l-methionine decarboxylase leader peptide	--	PREDICTED: uncharacterized protein LOC102664135 [Glycine max]
Glyma.01G071600	--	--	--	--	--	--	--	--	hypothetical protein glysoja_047193 [Glycine soja]
Glyma.01G071700	[RTKL]	--	Molecular Function: protein serine/threonine kinase activity (GO:0004674);; Molecular Function: transmembrane receptor protein tyrosine kinase activity (GO:0004714);; Molecular Function: ATP binding (GO:0005524);; Cellular Component: integral component of membrane (GO:0016021);; Biological Process: peptidyl-tyrosine phosphorylation (GO:0018108);;	--	--	--	Protein kinase domain;; Protein tyrosine kinase;; Leucine Rich repeats (2 copies);; Leucine rich repeat N-terminal domain;; Leucine rich repeat;; Leucine Rich Repeat;; Leucine Rich repeat	Protein NSP-INTERACTING KINASE 2 (Precursor) GN=NIK2 OS=Arabidopsis thaliana (Mouse-ear cress) PE=1 SV=1	PREDICTED: protein NSP-INTERACTING KINASE 2-like [Glycine max]
Glyma.01G071800	[I]	Lipid transport and metabolism	Cellular Component: endoplasmic reticulum membrane (GO:0005789);; Biological Process: unsaturated fatty acid biosynthetic process (GO:0006636);; Cellular Component: integral component of membrane (GO:0016021);; Molecular Function: oxidoreductase activity, acting on paired donors, with oxidation of a pair of donors resulting in the reduction of molecular oxygen to two molecules of water (GO:001671…	K10257|2e-69|pop:POPTR_1067894|hypothetical protein	--	--	Fatty acid desaturase	Omega-3 fatty acid desaturase, endoplasmic reticulum GN=ARG1 OS=Vigna radiata var. radiata (Mung bean) PE=2 SV=1	Omega-3 fatty acid desaturase, endoplasmic reticulum [Glycine soja]
Glyma.01G071900	[RTKL]	--	Molecular Function: polygalacturonase activity (GO:0004650);; Molecular Function: protein serine/threonine kinase activity (GO:0004674);; Molecular Function: protein tyrosine kinase activity (GO:0004713);; Molecular Function: ATP binding (GO:0005524);; Cellular Component: extracellular region (GO:0005576);; Biological Process: carbohydrate metabolic process (GO:0005975);; Biological Process: prot…	K03083|7e-33|osa:4326720|Os01g0296100	[G]	Carbohydrate transport and metabolism	Protein kinase domain	Glycogen synthase kinase-3 homolog MsK-2 GN=MSK-2 OS=Medicago sativa (Alfalfa) PE=2 SV=1	Glycogen synthase kinase-3 like MsK-2 [Glycine soja]
Glyma.01G072000	--	--	Biological Process: metabolic process (GO:0008152);; Molecular Function: ligase activity (GO:0016874);;	--	--	--	FBD	F-box/FBD/LRR-repeat protein At1g13570 GN=At1g13570 OS=Arabidopsis thaliana (Mouse-ear cress) PE=2 SV=1	PREDICTED: F-box/FBD/LRR-repeat protein At1g13570-like [Glycine max]
Glyma.01G072100	[L]	Replication, recombination and repair	Biological Process: cellular process (GO:0009987);;	--	[D]	Cell cycle control, cell division, chromosome partitioning	PIF1-like helicase;; Helitron helicase-like domain at N-terminus	--	Helicase-like protein [Medicago truncatula]
Glyma.01G072200	--	--	Biological Process: mitotic cell cycle (GO:0000278);; Cellular Component: cell wall (GO:0005618);; Cellular Component: cytosol (GO:0005829);; Cellular Component: plasma membrane (GO:0005886);; Biological Process: regulation of transcription, DNA-templated (GO:0006355);; Biological Process: cell adhesion (GO:0007155);; Biological Process: photomorphogenesis (GO:0009640);; Biological Process: respo…	--	[R]	General function prediction only	HEAT-like repeat	Cullin-associated NEDD8-dissociated protein 1 GN=T8K22.14 OS=Arabidopsis thaliana (Mouse-ear cress) PE=1 SV=1	Cullin-associated NEDD8-dissociated protein 1 [Glycine soja]
Glyma.01G072300	--	--	Molecular Function: purine ribonucleoside binding (GO:0032550);; Molecular Function: adenyl ribonucleotide binding (GO:0032559);; Molecular Function: anion binding (GO:0043168);;	--	[T]	Signal transduction mechanisms	--	Disease resistance protein RPS2 GN=RPS2 OS=Arabidopsis thaliana (Mouse-ear cress) PE=1 SV=1	Rpp4 candidate R7 [Glycine max]
Glyma.01G072400	[S]	Function unknown	Molecular Function: purine ribonucleoside binding (GO:0032550);; Molecular Function: adenyl ribonucleotide binding (GO:0032559);; Molecular Function: anion binding (GO:0043168);;	--	[T]	Signal transduction mechanisms	NB-ARC domain;; Leucine rich repeat;; Leucine Rich repeats (2 copies);; Archaeal ATPase;; ATPase family associated with various cellular activities (AAA);; NACHT domain	Probable disease resistance protein At4g27220 GN=At4g27220 OS=Arabidopsis thaliana (Mouse-ear cress) PE=2 SV=1	Rpp4 candidate R1 [Glycine max]
Glyma.01G072500	--	--	Biological Process: regulation of signal transduction (GO:0009966);;	--	[T]	Signal transduction mechanisms	TAP42-like family	PP2A regulatory subunit TAP46 GN=TAP46 OS=Arabidopsis thaliana (Mouse-ear cress) PE=1 SV=2	PP2A regulatory subunit TAP46 [Glycine soja]
Glyma.01G072600	--	--	Molecular Function: nucleotide binding (GO:0000166);; Molecular Function: nucleic acid binding (GO:0003676);;	K12881|1e-37|vvi:100257081|hypothetical protein LOC100257081	[A]	RNA processing and modification	--	THO complex subunit 4A GN=MMN10.26 OS=Arabidopsis thaliana (Mouse-ear cress) PE=1 SV=1	RNA and export factor-binding protein 2 [Glycine soja]
Glyma.01G072700	--	--	Molecular Function: 5'-nucleotidase activity (GO:0008253);; Biological Process: dephosphorylation (GO:0016311);;	K03787|5e-61|vvi:100242981|hypothetical protein LOC100242981	--	--	Survival protein SurE	--	5&apos;-nucleotidase surE [Glycine soja]
Glyma.01G072800	--	--	Biological Process: pentose-phosphate shunt (GO:0006098);; Cellular Component: chloroplast stroma (GO:0009570);; Cellular Component: chloroplast envelope (GO:0009941);; Biological Process: leaf morphogenesis (GO:0009965);; Biological Process: thylakoid membrane organization (GO:0010027);; Biological Process: carotenoid biosynthetic process (GO:0016117);; Molecular Function: oxidoreductase activit…	--	--	--	--	--	PREDICTED: uncharacterized protein LOC102664861 [Glycine max]
Glyma.01G072900	--	--	Molecular Function: nucleotide binding (GO:0000166);; Molecular Function: protein kinase activity (GO:0004672);; Biological Process: phosphorylation (GO:0016310);;	--	[TR]	--	--	Probable serine/threonine protein kinase IRE3 {ECO:0000305} OS=Arabidopsis thaliana (Mouse-ear cress) PE=2 SV=1	PREDICTED: uncharacterized protein LOC100776995 [Glycine max]
Glyma.01G073000	--	--	Molecular Function: D-lactate dehydrogenase (cytochrome) activity (GO:0004458);; Cellular Component: mitochondrion (GO:0005739);; Molecular Function: UDP-N-acetylmuramate dehydrogenase activity (GO:0008762);; Molecular Function: flavin adenine dinucleotide binding (GO:0050660);; Molecular Function: (R)-2-hydroxyglutarate dehydrogenase activity (GO:0051990);; Biological Process: oxidation-reductio…	--	[C]	Energy production and conversion	--	D-2-hydroxyglutarate dehydrogenase, mitochondrial (Precursor) GN=D2HGDH OS=Arabidopsis thaliana (Mouse-ear cress) PE=1 SV=3	PREDICTED: uncharacterized protein LOC100813366 [Glycine max]
Glyma.01G073100	--	--	Molecular Function: sequence-specific DNA binding transcription factor activity (GO:0003700);; Biological Process: regulation of transcription, DNA-templated (GO:0006355);; Molecular Function: zinc ion binding (GO:0008270);; Molecular Function: sequence-specific DNA binding (GO:0043565);;	--	[K]	Transcription	GATA zinc finger	GATA transcription factor 3 GN=GATA3 OS=Arabidopsis thaliana (Mouse-ear cress) PE=2 SV=2	PREDICTED: GATA transcription factor 9-like [Glycine max]
Glyma.01G073200	[Q]	Secondary metabolites biosynthesis, transport and catabolism	Cellular Component: chloroplast (GO:0009507);; Biological Process: secondary shoot formation (GO:0010223);; Biological Process: carotene catabolic process (GO:0016121);; Molecular Function: oxidoreductase activity, acting on single donors with incorporation of molecular oxygen, incorporation of two atoms of oxygen (GO:0016702);; Molecular Function: metal ion binding (GO:0046872);; Biological Proc…	--	[Q]	Secondary metabolites biosynthesis, transport and catabolism	Retinal pigment epithelial membrane protein	Carotenoid cleavage dioxygenase 7, chloroplastic (Precursor) GN=T14P1.21 OS=Arabidopsis thaliana (Mouse-ear cress) PE=1 SV=1	PREDICTED: carotenoid cleavage dioxygenase 7, chloroplastic-like [Glycine max]
Glyma.01G073300	[OD]	--	Molecular Function: zinc ion binding (GO:0008270);;	K03868|1e-30|vvi:100259489|hypothetical protein LOC100259489	[O]	Posttranslational modification, protein turnover, chaperones	RING-H2 zinc finger	RING-box protein 1a GN=F7C8.160 OS=Arabidopsis thaliana (Mouse-ear cress) PE=1 SV=1	RING-box protein 1a [Glycine soja]
Glyma.01G073400	[KL]	--	Molecular Function: DNA binding (GO:0003677);; Molecular Function: helicase activity (GO:0004386);; Molecular Function: ATP binding (GO:0005524);; Biological Process: metabolic process (GO:0008152);;	--	[K]	Transcription	SNF2 family N-terminal domain;; Helicase conserved C-terminal domain;; Class II histone deacetylase complex subunits 2 and 3	Probable chromatin-remodeling complex ATPase chain OS=Oryza sativa subsp. japonica (Rice) PE=2 SV=2	PREDICTED: chromodomain-helicase-DNA-binding protein 1-like [Glycine max]
Glyma.01G073500	--	--	Molecular Function: glutathione transferase activity (GO:0004364);; Biological Process: metabolic process (GO:0008152);; Molecular Function: microtubule-severing ATPase activity (GO:0008568);; Cellular Component: chloroplast (GO:0009507);; Molecular Function: transferase activity, transferring acyl groups (GO:0016746);;	--	[R]	General function prediction only	PPR repeat family;; PPR repeat;; PPR repeat;; Pentatricopeptide repeat domain	Pentatricopeptide repeat-containing protein At1g02060, chloroplastic (Precursor) GN=At1g02060 OS=Arabidopsis thaliana (Mouse-ear cress) PE=2 SV=2	PREDICTED: pentatricopeptide repeat-containing protein At1g02060, chloroplastic-like isoform X3 [Glycine max]
Glyma.01G073600	--	--	Biological Process: biosynthetic process (GO:0009058);; Molecular Function: naringenin-chalcone synthase activity (GO:0016210);;	--	--	--	Chalcone and stilbene synthases, N-terminal domain;; Chalcone and stilbene synthases, C-terminal domain;; 3-Oxoacyl-[acyl-carrier-protein (ACP)] synthase III;; FAE1/Type III polyketide synthase-like protein	Chalcone synthase OS=Hypericum androsaemum (Tutsan) PE=1 SV=1	PREDICTED: chalcone synthase-like [Glycine max]
Glyma.01G073700	--	--	Biological Process: telomere maintenance (GO:0000723);; Molecular Function: DNA helicase activity (GO:0003678);; Molecular Function: ATP binding (GO:0005524);; Biological Process: DNA repair (GO:0006281);; Biological Process: DNA duplex unwinding (GO:0032508);;	--	[D]	Cell cycle control, cell division, chromosome partitioning	PIF1-like helicase	--	PREDICTED: uncharacterized protein LOC100788986 [Glycine max]
Glyma.01G073800	--	--	Biological Process: cellular process (GO:0009987);;	--	[D]	Cell cycle control, cell division, chromosome partitioning	--	--	PREDICTED: uncharacterized protein LOC104773656, partial [Camelina sativa]
Glyma.01G073900	[GEPR]	--	Molecular Function: inorganic phosphate transmembrane transporter activity (GO:0005315);; Biological Process: nitrate transport (GO:0015706);; Cellular Component: integral component of membrane (GO:0016021);; Cellular Component: chloroplast membrane (GO:0031969);; Biological Process: transmembrane transport (GO:0055085);;	--	[G]	Carbohydrate transport and metabolism	Major Facilitator Superfamily	Probable anion transporter 5, chloroplastic (Precursor) GN=PHT4;5 OS=Oryza sativa subsp. japonica (Rice) PE=2 SV=2	PREDICTED: probable anion transporter 6, chloroplastic-like isoform X2 [Glycine max]
Glyma.01G074000	--	--	Biological Process: nuclear-transcribed mRNA catabolic process (GO:0000956);; Biological Process: regionalization (GO:0003002);; Molecular Function: ubiquitin-protein transferase activity (GO:0004842);; Cellular Component: nucleus (GO:0005634);; Cellular Component: mitochondrion (GO:0005739);; Biological Process: RNA processing (GO:0006396);; Biological Process: mRNA export from nucleus (GO:00064…	K10696|0.0|vvi:100241021|hypothetical protein LOC100241021	[O]	Posttranslational modification, protein turnover, chaperones	Zinc finger, C3HC4 type (RING finger);; Zinc finger, C3HC4 type (RING finger);; Zinc finger, C3HC4 type (RING finger);; Ring finger domain	E3 ubiquitin-protein ligase BRE1-like 1 OS=Arabidopsis thaliana (Mouse-ear cress) PE=1 SV=1	PREDICTED: E3 ubiquitin-protein ligase BRE1-like 1-like isoform X1 [Glycine max]
Glyma.01G074100	--	--	--	--	--	--	--	--	unknown [Medicago truncatula]
Glyma.01G074200	--	--	Molecular Function: DNA binding (GO:0003677);; Molecular Function: sequence-specific DNA binding transcription factor activity (GO:0003700);; Cellular Component: nucleus (GO:0005634);; Biological Process: regulation of transcription, DNA-templated (GO:0006355);;	--	--	--	AP2 domain	Ethylene-responsive transcription factor ERF034 OS=Arabidopsis thaliana (Mouse-ear cress) PE=2 SV=2	PREDICTED: ethylene-responsive transcription factor ERF034-like [Glycine max]
Glyma.01G074300	[R]	General function prediction only	Molecular Function: N-acetyltransferase activity (GO:0008080);; Biological Process: metabolic process (GO:0008152);;	--	[R]	General function prediction only	Acetyltransferase (GNAT) family;; Acetyltransferase (GNAT) domain	Histone acetyltransferase MCC1 GN=MCC1 OS=Arabidopsis thaliana (Mouse-ear cress) PE=2 SV=1	N-alpha-acetyltransferase 60 [Glycine soja]
Glyma.01G074400	--	--	Cellular Component: integral component of membrane (GO:0016021);;	--	--	--	--	--	PREDICTED: uncharacterized protein LOC100777606 [Glycine max]
Glyma.01G074500	[G]	Carbohydrate transport and metabolism	Molecular Function: catalytic activity (GO:0003824);; Biological Process: metabolic process (GO:0008152);;	--	[G]	Carbohydrate transport and metabolism	Histidine phosphatase superfamily (branch 1)	--	PREDICTED: uncharacterized protein LOC100780830 isoform X2 [Glycine max]
Glyma.01G074600	--	--	Biological Process: metabolic process (GO:0008152);; Molecular Function: hydroquinone glucosyltransferase activity (GO:0050505);;	K08237|1e-162|pop:POPTR_731288|hypothetical protein	[GC]	--	UDP-glucoronosyl and UDP-glucosyl transferase	Hydroquinone glucosyltransferase GN=AS OS=Rauvolfia serpentina (Serpentine wood) PE=1 SV=1	PREDICTED: hydroquinone glucosyltransferase-like isoformX1 [Glycine max]
Glyma.01G074700	--	--	Cellular Component: nuclear pore (GO:0005643);; Molecular Function: structural constituent of nuclear pore (GO:0017056);;	K14306|0.0|vvi:100265039|hypothetical protein LOC100265039	[YU]	--	Nsp1-like C-terminal region	Nuclear pore complex protein NUP62 {ECO:0000303|PubMed:21189294} OS=Arabidopsis thaliana (Mouse-ear cress) PE=1 SV=1	PREDICTED: uncharacterized protein DDB_G0274915-like [Glycine max]
Glyma.01G074800	--	--	--	--	--	--	--	--	hypothetical protein glysoja_045953 [Glycine soja]
Glyma.01G074900	--	--	--	--	--	--	Protein of unknown function (DUF 659);; BED zinc finger	--	hypothetical protein glysoja_046758, partial [Glycine soja]
Glyma.01G075000	[M]	Cell wall/membrane/envelope biogenesis	Molecular Function: polygalacturonase activity (GO:0004650);; Cellular Component: extracellular region (GO:0005576);; Biological Process: carbohydrate metabolic process (GO:0005975);; Biological Process: cell wall organization (GO:0071555);;	--	--	--	Glycosyl hydrolases family 28	Probable polygalacturonase At3g15720 (Precursor) GN=At3g15720 OS=Arabidopsis thaliana (Mouse-ear cress) PE=1 SV=1	Putative polygalacturonase [Glycine soja]
Glyma.01G075100	[J]	Translation, ribosomal structure and biogenesis	Molecular Function: translation elongation factor activity (GO:0003746);; Molecular Function: GTPase activity (GO:0003924);; Molecular Function: GTP binding (GO:0005525);; Cellular Component: mitochondrion (GO:0005739);; Biological Process: mitochondrial translational elongation (GO:0070125);;	K02355|6e-61|ath:AT2G45030|mitochondrial elongation factor, putative	[J]	Translation, ribosomal structure and biogenesis	Elongation factor Tu GTP binding domain	Elongation factor G-2, mitochondrial (Precursor) GN=MEFG2 OS=Arabidopsis thaliana (Mouse-ear cress) PE=2 SV=1	PREDICTED: elongation factor G-2, mitochondrial-like [Glycine max]
Glyma.01G075200	--	--	Molecular Function: oxidoreductase activity (GO:0016491);;	--	--	--	--	--	hypothetical protein glysoja_042389, partial [Glycine soja]
Glyma.01G075300	[J]	Translation, ribosomal structure and biogenesis	Molecular Function: translation elongation factor activity (GO:0003746);; Molecular Function: GTPase activity (GO:0003924);; Molecular Function: GTP binding (GO:0005525);; Cellular Component: mitochondrion (GO:0005739);; Biological Process: mitochondrial translational elongation (GO:0070125);;	K02355|5e-97|rcu:RCOM_1173940|translation elongation factor G, putative	[J]	Translation, ribosomal structure and biogenesis	Elongation factor Tu GTP binding domain	Elongation factor G-1, mitochondrial (Precursor) GN=MEFG1 OS=Arabidopsis thaliana (Mouse-ear cress) PE=2 SV=1	Elongation factor G, mitochondrial [Glycine soja]
Glyma.01G075400	[J]	Translation, ribosomal structure and biogenesis	Molecular Function: translation elongation factor activity (GO:0003746);; Molecular Function: GTPase activity (GO:0003924);; Molecular Function: GTP binding (GO:0005525);; Cellular Component: mitochondrion (GO:0005739);; Biological Process: mitochondrial translational elongation (GO:0070125);;	K02355|0.0|pop:POPTR_744104|hypothetical protein	[J]	Translation, ribosomal structure and biogenesis	Elongation factor G, domain IV;; Elongation Factor G, domain II;; Elongation factor G C-terminus;; Elongation factor Tu domain 2	Elongation factor G-2, mitochondrial (Precursor) GN=MEFG2 OS=Arabidopsis thaliana (Mouse-ear cress) PE=2 SV=1	PREDICTED: elongation factor G-2, mitochondrial-like [Glycine max]
Glyma.01G075600	--	--	Biological Process: cell wall macromolecule catabolic process (GO:0016998);; Molecular Function: glucan endo-1,3-beta-glucanase activity, C-3 substituted reducing group (GO:0052861);; Molecular Function: glucan endo-1,4-beta-glucanase activity, C-3 substituted reducing group (GO:0052862);;	--	[G]	Carbohydrate transport and metabolism	Glycosyl hydrolase family 81	--	Putative endo-1,3(4)-beta-glucanase 2 [Glycine soja]
Glyma.01G075700	--	--	Cellular Component: chloroplast (GO:0009507);; Molecular Function: metal ion binding (GO:0046872);;	--	--	--	Stress responsive A/B Barrel Domain	Uncharacterized protein At5g22580 GN=At5g22580 OS=Arabidopsis thaliana (Mouse-ear cress) PE=1 SV=1	PREDICTED: uncharacterized protein At5g22580-like [Glycine max]
Glyma.01G075800	--	--	Molecular Function: DNA binding (GO:0003677);; Cellular Component: nucleus (GO:0005634);;	--	--	--	SBP domain	Squamosa promoter-binding-like protein 7 OS=Oryza sativa subsp. japonica (Rice) PE=2 SV=2	PREDICTED: squamosa promoter-binding-like protein 7-like isoform X1 [Glycine max]
Glyma.01G075900	--	--	Biological Process: developmental process involved in reproduction (GO:0003006);; Molecular Function: DNA binding (GO:0003677);; Cellular Component: nucleus (GO:0005634);; Biological Process: multicellular organismal development (GO:0007275);; Biological Process: single organism reproductive process (GO:0044702);; Biological Process: anatomical structure development (GO:0048856);; Biological Proc…	--	--	--	SBP domain	Squamosa promoter-binding-like protein 8 GN=SPL8 OS=Arabidopsis thaliana (Mouse-ear cress) PE=1 SV=2	hypothetical protein PHAVU_008G157200g [Phaseolus vulgaris]
Glyma.01G076000	[K]	Transcription	Molecular Function: DNA binding (GO:0003677);; Molecular Function: DNA-directed RNA polymerase activity (GO:0003899);; Biological Process: transcription, DNA-templated (GO:0006351);; Cellular Component: chloroplast (GO:0009507);;	K03046|3e-37|ath:ArthCp013|rpoC1	--	--	RNA polymerase Rpb1, domain 2	DNA-directed RNA polymerase subunit beta&apos; {ECO:0000255|HAMAP-Rule:MF_01323} OS=Glycine max (Soybean) PE=3 SV=2	RNA polymerase subunit C, partial (chloroplast) [Ulva intestinalis]
Glyma.01G076100	--	--	Molecular Function: structural molecule activity (GO:0005198);; Cellular Component: chloroplast (GO:0009507);;	--	--	--	PAP_fibrillin	Probable plastid-lipid-associated protein 11 GN=F6N15.13 OS=Arabidopsis thaliana (Mouse-ear cress) PE=2 SV=1	PREDICTED: probable plastid-lipid-associated protein 11-like isoform X2 [Glycine max]
Glyma.01G076200	--	--	Cellular Component: viral envelope (GO:0019031);;	--	--	--	--	--	PREDICTED: uncharacterized protein LOC100797722 [Glycine max]
Glyma.01G076300	[J]	Translation, ribosomal structure and biogenesis	Biological Process: tRNA dihydrouridine synthesis (GO:0002943);; Molecular Function: tRNA dihydrouridine synthase activity (GO:0017150);; Molecular Function: flavin adenine dinucleotide binding (GO:0050660);; Biological Process: oxidation-reduction process (GO:0055114);;	K05543|5e-47|rcu:RCOM_0188130|tRNA-dihydrouridine synthase, putative	[J]	Translation, ribosomal structure and biogenesis	Dihydrouridine synthase (Dus)	--	PREDICTED: tRNA-dihydrouridine(20) synthase [NAD(P)+]-like isoform X3 [Glycine max]
Glyma.01G076400	--	--	--	--	--	--	--	--	PREDICTED: tubulin alpha-2 chain-like [Glycine max]
Glyma.01G076500	--	--	--	--	[U]	Intracellular trafficking, secretion, and vesicular transport	Zinc knuckle	--	PREDICTED: nucleolin 1-like [Glycine max]
Glyma.01G076600	[R]	General function prediction only	Molecular Function: nucleotide binding (GO:0000166);; Molecular Function: nucleic acid binding (GO:0003676);;	--	[R]	General function prediction only	RNA recognition motif. (a.k.a. RRM, RBD, or RNP domain);; RNA recognition motif (a.k.a. RRM, RBD, or RNP domain)	UBP1-associated proteins 1A GN=UBA1A OS=Arabidopsis thaliana (Mouse-ear cress) PE=1 SV=2	RNA-binding protein 24 [Glycine soja]
Glyma.01G076700	--	--	--	--	--	--	--	--	hypothetical protein glysoja_047817 [Glycine soja]
Glyma.01G076800	[TZDR]	--	Biological Process: defense response (GO:0006952);; Biological Process: signal transduction (GO:0007165);;	--	[T]	Signal transduction mechanisms	EF hand;; EF-hand domain pair;; EF hand;; EF-hand domain pair;; EF-hand domain	Probable calcium-binding protein CML41 GN=CML41 OS=Arabidopsis thaliana (Mouse-ear cress) PE=2 SV=2	PREDICTED: calcium-binding protein CML38-like [Glycine max]
Glyma.01G076900	--	--	Biological Process: transcription, DNA-templated (GO:0006351);; Molecular Function: protein dimerization activity (GO:0046983);;	--	--	--	Helix-loop-helix DNA-binding domain	Transcription factor UNE10 GN=F6N15.11 OS=Arabidopsis thaliana (Mouse-ear cress) PE=2 SV=1	PREDICTED: transcription factor UNE10-like [Glycine max]
Glyma.01G077000	--	--	Cellular Component: extracellular region (GO:0005576);; Cellular Component: cell wall (GO:0005618);; Biological Process: metabolic process (GO:0008152);; Biological Process: unidimensional cell growth (GO:0009826);; Biological Process: plant-type cell wall loosening (GO:0009828);; Cellular Component: membrane (GO:0016020);; Molecular Function: hydrolase activity (GO:0016787);; Biological Process:…	--	--	--	Pollen allergen;; Rare lipoprotein A (RlpA)-like double-psi beta-barrel	Putative expansin-B2 (Precursor) OS=Arabidopsis thaliana (Mouse-ear cress) PE=3 SV=2	cytokinin induced message [Glycine max]
Glyma.01G077100	--	--	Cellular Component: plasma membrane (GO:0005886);; Cellular Component: integral component of membrane (GO:0016021);;	--	--	--	Domain of unknown function (DUF588)	CASP-like protein 2D1 OS=Glycine max (Soybean) PE=2 SV=1	CASP-like protein 2D1 [Glycine max]
Glyma.01G077200	[L]	Replication, recombination and repair	Molecular Function: single-stranded DNA binding (GO:0003697);; Molecular Function: endonuclease activity (GO:0004519);; Cellular Component: nucleus (GO:0005634);; Biological Process: nucleotide-excision repair (GO:0006289);; Biological Process: protein glycosylation (GO:0006486);; Biological Process: response to heat (GO:0009408);; Biological Process: non-photoreactive DNA repair (GO:0010213);; B…	K10846|0.0|rcu:RCOM_0851780|DNA-repair protein UVH3, putative	[L]	Replication, recombination and repair	XPG N-terminal domain;; XPG I-region	DNA repair protein UVH3 GN=MMG15.7 OS=Arabidopsis thaliana (Mouse-ear cress) PE=2 SV=1	PREDICTED: DNA repair protein UVH3-like isoform X1 [Glycine max]
Glyma.01G077300	--	--	Cellular Component: integral component of membrane (GO:0016021);; Cellular Component: chloroplast membrane (GO:0031969);;	--	[CU]	--	--	Uncharacterized protein At5g03900, chloroplastic (Precursor) GN=At5g03900 OS=Arabidopsis thaliana (Mouse-ear cress) PE=2 SV=2	PREDICTED: uncharacterized protein At5g03900, chloroplastic-like [Glycine max]
Glyma.01G077400	[R]	General function prediction only	Cellular Component: endoplasmic reticulum membrane (GO:0005789);; Biological Process: GPI anchor biosynthetic process (GO:0006506);; Molecular Function: sulfuric ester hydrolase activity (GO:0008484);; Molecular Function: transferase activity (GO:0016740);;	K05285|0.0|rcu:RCOM_0852450|GPI ethanolamine phosphate transferase, putative	[T]	Signal transduction mechanisms	Phosphatidylinositolglycan class N (PIG-N);; Type I phosphodiesterase / nucleotide pyrophosphatase	--	PREDICTED: GPI ethanolamine phosphate transferase 1-like isoform X1 [Glycine max]
Glyma.01G077500	--	--	--	--	[R]	General function prediction only	Domain of unknown function (DUF4283);; Endonuclease-reverse transcriptase;; Endonuclease/Exonuclease/phosphatase family	U1 small nuclear ribonucleoprotein 70 kDa GN=RNU1 OS=Arabidopsis thaliana (Mouse-ear cress) PE=1 SV=1	hypothetical protein glysoja_041721, partial [Glycine soja]
Glyma.01G077600	[O]	Posttranslational modification, protein turnover, chaperones	Molecular Function: DNA binding (GO:0003677);; Molecular Function: serine-type endopeptidase activity (GO:0004252);; Cellular Component: nucleolus (GO:0005730);; Cellular Component: mitochondrion (GO:0005739);; Biological Process: mRNA export from nucleus (GO:0006406);; Biological Process: proteolysis (GO:0006508);; Biological Process: protein import into nucleus (GO:0006606);; Cellular Component…	--	[O]	Posttranslational modification, protein turnover, chaperones	Trypsin;; Trypsin-like peptidase domain;; PDZ domain	Protease Do-like 9 GN=DEGP9 OS=Arabidopsis thaliana (Mouse-ear cress) PE=1 SV=1	PREDICTED: protease Do-like 9-like [Glycine max]
Glyma.01G077700	[GER]	--	Cellular Component: integral component of membrane (GO:0016021);; Molecular Function: transmembrane transporter activity (GO:0022857);; Biological Process: transmembrane transport (GO:0055085);;	--	--	--	EamA-like transporter family	WAT1-related protein At3g28050 GN=At3g28050 OS=Arabidopsis thaliana (Mouse-ear cress) PE=2 SV=1	PREDICTED: WAT1-related protein At3g28050-like [Glycine max]
Glyma.01G077800	--	--	Molecular Function: catalytic activity (GO:0003824);; Biological Process: primary metabolic process (GO:0044238);; Biological Process: cellular macromolecule metabolic process (GO:0044260);;	--	[R]	General function prediction only	Reverse transcriptase-like	Putative ribonuclease H protein At1g65750 GN=At1g65750 OS=Arabidopsis thaliana (Mouse-ear cress) PE=3 SV=1	hypothetical protein glysoja_044557, partial [Glycine soja]
Glyma.01G077900	--	--	--	--	--	--	--	--	PREDICTED: uncharacterized protein LOC100801971 [Glycine max]
Glyma.01G078000	--	--	Cellular Component: extracellular region (GO:0005576);; Molecular Function: kinase activity (GO:0016301);; Biological Process: phosphorylation (GO:0016310);;	--	--	--	Salt stress response/antifungal	Cysteine-rich repeat secretory protein 15 (Precursor) GN=CRRSP15 OS=Arabidopsis thaliana (Mouse-ear cress) PE=1 SV=1	PREDICTED: cysteine-rich repeat secretory protein 15-like [Glycine max]
Glyma.01G078100	--	--	--	--	[R]	General function prediction only	--	--	PREDICTED: dymeclin-like [Glycine max]
Glyma.01G078200	--	--	--	K14488|6e-62|rcu:RCOM_1611000|Auxin-induced protein X10A, putative	--	--	Auxin responsive protein	Auxin-induced protein X10A OS=Glycine max (Soybean) PE=2 SV=1	PREDICTED: uncharacterized protein LOC100783436 [Glycine max]
Glyma.01G078300	[Q]	Secondary metabolites biosynthesis, transport and catabolism	Molecular Function: monooxygenase activity (GO:0004497);; Molecular Function: iron ion binding (GO:0005506);; Molecular Function: oxidoreductase activity, acting on paired donors, with incorporation or reduction of molecular oxygen (GO:0016705);; Molecular Function: heme binding (GO:0020037);; Biological Process: oxidation-reduction process (GO:0055114);;	--	[Q]	Secondary metabolites biosynthesis, transport and catabolism	Cytochrome P450	Cytochrome P450 83B1 GN=At4g31500 OS=Arabidopsis thaliana (Mouse-ear cress) PE=1 SV=1	PREDICTED: cytochrome P450 83B1-like [Glycine max]
Glyma.01G078400	--	--	Cellular Component: intracellular organelle (GO:0043229);;	--	--	--	Plant protein of unknown function (DUF641)	Sulfated surface glycoprotein 185 (Precursor) OS=Volvox carteri (Green alga) PE=1 SV=1	PREDICTED: uncharacterized protein LOC100783971 [Glycine max]
Glyma.01G078500	--	--	Biological Process: cellular process (GO:0009987);;	--	[D]	Cell cycle control, cell division, chromosome partitioning	PIF1-like helicase;; Helitron helicase-like domain at N-terminus;; Helicase	--	Helicase-like protein [Medicago truncatula]
Glyma.01G078600	--	--	Cellular Component: intracellular (GO:0005622);; Molecular Function: zinc ion binding (GO:0008270);;	--	--	--	PLATZ transcription factor	--	PREDICTED: uncharacterized protein LOC100787153 isoform X1 [Glycine max]
Glyma.01G078700	--	--	--	--	--	--	--	--	hypothetical protein glysoja_042914 [Glycine soja]
Glyma.01G078800	--	--	Cellular Component: extracellular region (GO:0005576);;	--	--	--	Hydrophobic seed protein;; Probable lipid transfer;; Protease inhibitor/seed storage/LTP family	Putative lipid-binding protein At4g00165 (Precursor) GN=At4g00165 OS=Arabidopsis thaliana (Mouse-ear cress) PE=2 SV=1	uncharacterized protein LOC100306451 precursor [Glycine max]
Glyma.01G078900	--	--	--	--	--	--	--	--	Myb/SANT-like DNA-binding domain protein, partial [Medicago truncatula]
Glyma.01G079000	--	--	--	--	--	--	--	--	transmembrane protein, putative [Medicago truncatula]
Glyma.01G079100	[R]	General function prediction only	Molecular Function: protein kinase activity (GO:0004672);; Molecular Function: ATP binding (GO:0005524);; Biological Process: protein phosphorylation (GO:0006468);; Cellular Component: plastoglobule (GO:0010287);; Biological Process: protein stabilization (GO:0050821);; Biological Process: regulation of tocopherol cyclase activity (GO:1902171);;	--	[R]	General function prediction only	ABC1 family;; Phosphotransferase enzyme family	Uncharacterized aarF domain-containing protein kinase At1g79600, chloroplastic (Precursor) GN=At1g79600 OS=Arabidopsis thaliana (Mouse-ear cress) PE=2 SV=1	PREDICTED: uncharacterized aarF domain-containing protein kinase At1g79600, chloroplastic-like isoform 1 [Glycine max]
Glyma.01G079200	--	--	--	--	[DO]	--	--	Metacaspase-1 GN=T7I23.17 OS=Arabidopsis thaliana (Mouse-ear cress) PE=1 SV=1	Metacaspase-1 [Glycine soja]
Glyma.01G079300	--	--	Molecular Function: nuclease activity (GO:0004518);; Cellular Component: nucleus (GO:0005634);; Biological Process: mRNA processing (GO:0006397);; Biological Process: RNA splicing (GO:0008380);; Biological Process: U6 snRNA 3'-end processing (GO:0034477);; Biological Process: photoperiodism, flowering (GO:0048573);; Biological Process: nucleic acid phosphodiester bond hydrolysis (GO:0090305);;	--	[S]	Function unknown	Uncharacterised conserved protein	--	PREDICTED: U6 snRNA phosphodiesterase-like isoformX1 [Glycine max]
Glyma.01G079400	--	--	--	--	[K]	Transcription	SRF-type transcription factor (DNA-binding and dimerisation domain)	Agamous-like MADS-box protein AGL80 GN=K15N18.16 OS=Arabidopsis thaliana (Mouse-ear cress) PE=1 SV=1	PREDICTED: agamous-like MADS-box protein AGL80-like [Glycine max]
Glyma.01G079500	--	--	Biological Process: regulation of transcription, DNA-templated (GO:0006355);;	--	--	--	GRAS domain family	Scarecrow-like protein 6 GN=SCL6 OS=Arabidopsis thaliana (Mouse-ear cress) PE=1 SV=1	PREDICTED: scarecrow-like protein 27-like [Glycine max]
Glyma.01G079600	--	--	Molecular Function: nucleotide binding (GO:0000166);; Molecular Function: RNA binding (GO:0003723);; Cellular Component: nucleus (GO:0005634);; Biological Process: mRNA processing (GO:0006397);;	K12837|1e-16|pop:POPTR_920128|hypothetical protein	[A]	RNA processing and modification	--	Splicing factor U2af large subunit B GN=U2AF65B OS=Arabidopsis thaliana (Mouse-ear cress) PE=2 SV=2	PREDICTED: probable glucose-1-phosphate adenylyltransferase large subunit, chloroplastic-like isoform X1 [Glycine max]
Glyma.01G079700	[R]	General function prediction only	Cellular Component: nucleus (GO:0005634);; Cellular Component: cytosol (GO:0005829);; Biological Process: nucleotide biosynthetic process (GO:0009165);; Biological Process: photomorphogenesis (GO:0009640);; Biological Process: cullin deneddylation (GO:0010388);;	K09553|3e-13|vvi:100246116|hypothetical protein LOC100246116	[O]	Posttranslational modification, protein turnover, chaperones	TPR repeat;; Tetratricopeptide repeat	Hsp70-Hsp90 organizing protein 1 GN=HOP1 OS=Arabidopsis thaliana (Mouse-ear cress) PE=2 SV=1	Heat shock protein STI [Glycine soja]
Glyma.01G079800	--	--	Molecular Function: polygalacturonase activity (GO:0004650);; Cellular Component: extracellular region (GO:0005576);; Biological Process: carbohydrate metabolic process (GO:0005975);; Molecular Function: lyase activity (GO:0016829);; Molecular Function: galacturan 1,4-alpha-galacturonidase activity (GO:0047911);; Biological Process: cell wall organization (GO:0071555);;	--	--	--	Glycosyl hydrolases family 28;; Pectate lyase superfamily protein	Polygalacturonase (Precursor) OS=Prunus persica (Peach) PE=2 SV=1	PREDICTED: polygalacturonase-like [Glycine max]
Glyma.01G079900	--	--	Molecular Function: metal ion binding (GO:0046872);;	--	[R]	General function prediction only	C2H2-type zinc finger;; Zinc finger, C2H2 type;; C2H2-type zinc finger;; Zinc-finger double-stranded RNA-binding	Zinc finger protein ZAT9 GN=ZAT9 OS=Arabidopsis thaliana (Mouse-ear cress) PE=2 SV=1	PREDICTED: zinc finger protein ZAT9-like [Glycine max]
Glyma.01G080000	--	--	--	--	--	--	MULE transposase domain	Protein FAR1-RELATED SEQUENCE 7 GN=FRS7 OS=Arabidopsis thaliana (Mouse-ear cress) PE=2 SV=1	PREDICTED: protein FAR1-RELATED SEQUENCE 5-like [Glycine max]
Glyma.01G080100	--	--	Biological Process: metabolic process (GO:0008152);; Molecular Function: hydrolase activity (GO:0016787);;	--	[D]	Cell cycle control, cell division, chromosome partitioning	PIF1-like helicase;; Helitron helicase-like domain at N-terminus	--	Helicase-like protein [Medicago truncatula]
Glyma.01G080200	--	--	Biological Process: regulation of transcription, DNA-templated (GO:0006355);;	K01527|7e-93|vvi:100242819|hypothetical protein LOC100242819	[K]	Transcription	NAC domain	--	uncharacterized protein LOC100500678 [Glycine max]
Glyma.01G080300	[R]	General function prediction only	Molecular Function: GTPase activity (GO:0003924);; Molecular Function: GTP binding (GO:0005525);; Cellular Component: endosome (GO:0005768);; Cellular Component: Golgi apparatus (GO:0005794);; Biological Process: intracellular protein transport (GO:0006886);; Biological Process: nucleocytoplasmic transport (GO:0006913);; Biological Process: metabolic process (GO:0008152);; Biological Process: pla…	K07976|1e-135|ath:AT3G12160|RABA4D	[U]	Intracellular trafficking, secretion, and vesicular transport	Ras family;; Miro-like protein;; ADP-ribosylation factor family;; 50S ribosome-binding GTPase;; Elongation factor Tu GTP binding domain	Ras-related protein RABA4d OS=Arabidopsis thaliana (Mouse-ear cress) PE=1 SV=1	PREDICTED: ras-related protein RABA4d-like [Glycine max]
Glyma.01G080400	[R]	General function prediction only	--	K07107|3e-89|rcu:RCOM_1308960|acyl-CoA thioesterase, putative	--	--	Thioesterase-like superfamily;; Thioesterase superfamily	--	PREDICTED: uncharacterized protein LOC100806931 isoform X1 [Glycine max]
Glyma.01G080500	--	--	--	--	--	--	--	Classical arabinogalactan protein 9 (Precursor) GN=AGP9 OS=Arabidopsis thaliana (Mouse-ear cress) PE=1 SV=2	PREDICTED: uncharacterized protein LOC102663973 [Glycine max]
Glyma.01G080600	[I]	Lipid transport and metabolism	Biological Process: metabolic process (GO:0008152);; Molecular Function: acylglycerol lipase activity (GO:0047372);;	--	[I]	Lipid transport and metabolism	Alpha/beta hydrolase family;; Putative lysophospholipase;; Alpha/beta hydrolase family;; alpha/beta hydrolase fold;; Phospholipase/Carboxylesterase	Caffeoylshikimate esterase GN=CSE OS=Arabidopsis thaliana (Mouse-ear cress) PE=1 SV=1	PREDICTED: caffeoylshikimate esterase-like isoform X1 [Glycine max]
Glyma.01G080700	[MG]	--	Molecular Function: cinnamoyl-CoA reductase activity (GO:0016621);; Molecular Function: dihydrokaempferol 4-reductase activity (GO:0045552);; Molecular Function: coenzyme binding (GO:0050662);; Biological Process: oxidation-reduction process (GO:0055114);;	--	[V]	Defense mechanisms	NAD dependent epimerase/dehydratase family;; 3-beta hydroxysteroid dehydrogenase/isomerase family;; NADH(P)-binding;; Male sterility protein;; NmrA-like family;; Polysaccharide biosynthesis protein;; KR domain;; short chain dehydrogenase	Tetraketide alpha-pyrone reductase 2 GN=T26J14.11 OS=Arabidopsis thaliana (Mouse-ear cress) PE=1 SV=1	Bifunctional dihydroflavonol 4-reductase/flavanone 4-reductase [Glycine soja]
Glyma.01G080800	--	--	--	--	--	--	Plant self-incompatibility protein S1	--	hypothetical protein glysoja_047354 [Glycine soja]
Glyma.01G080900	--	--	--	--	--	--	Protein of unknown function (DUF1218)	--	hypothetical protein glysoja_047353 [Glycine soja]
Glyma.01G081000	--	--	--	--	--	--	--	--	PREDICTED: uncharacterized protein LOC102667900 isoform X2 [Glycine max]
Glyma.01G081100	--	--	Molecular Function: DNA binding (GO:0003677);; Molecular Function: sequence-specific DNA binding transcription factor activity (GO:0003700);; Cellular Component: nucleus (GO:0005634);; Biological Process: regulation of transcription, DNA-templated (GO:0006355);;	--	--	--	AP2 domain	Ethylene-responsive transcription factor ERF118 GN=ERF118 OS=Arabidopsis thaliana (Mouse-ear cress) PE=2 SV=1	PREDICTED: ethylene-responsive transcription factor ERF118-like [Glycine max]
Glyma.01G081200	--	--	Molecular Function: binding (GO:0005488);;	--	--	--	--	--	hypothetical protein glysoja_046655, partial [Glycine soja]
Glyma.01G081300	[G]	Carbohydrate transport and metabolism	Molecular Function: alpha-1,4-glucosidase activity (GO:0004558);; Biological Process: carbohydrate metabolic process (GO:0005975);; Molecular Function: carbohydrate binding (GO:0030246);; Molecular Function: maltose alpha-glucosidase activity (GO:0032450);;	--	[G]	Carbohydrate transport and metabolism	Glycosyl hydrolases family 31	Alpha-xylosidase 1 (Precursor) GN=At1g68560 OS=Arabidopsis thaliana (Mouse-ear cress) PE=1 SV=1	PREDICTED: alpha-xylosidase 1-like [Glycine max]
Glyma.01G081400	[G]	Carbohydrate transport and metabolism	Molecular Function: hydrolase activity, hydrolyzing O-glycosyl compounds (GO:0004553);; Cellular Component: cell wall (GO:0005618);; Biological Process: cellular glucan metabolic process (GO:0006073);; Molecular Function: xyloglucan:xyloglucosyl transferase activity (GO:0016762);; Cellular Component: apoplast (GO:0048046);; Biological Process: cell wall organization (GO:0071555);;	K08235|2e-35|pop:POPTR_196727|hypothetical protein	--	--	Glycosyl hydrolases family 16	Probable xyloglucan endotransglucosylase/hydrolase protein 8 (Precursor) GN=XTH8 OS=Arabidopsis thaliana (Mouse-ear cress) PE=2 SV=2	PREDICTED: probable xyloglucan endotransglucosylase/hydrolase protein 6-like isoform X2 [Glycine max]
Glyma.01G081500	[O]	Posttranslational modification, protein turnover, chaperones	Molecular Function: damaged DNA binding (GO:0003684);; Cellular Component: nucleus (GO:0005634);; Biological Process: nucleotide-excision repair (GO:0006289);; Biological Process: proteasome-mediated ubiquitin-dependent protein catabolic process (GO:0043161);;	K10839|0.0|vvi:100245820|hypothetical protein LOC100245820	[L]	Replication, recombination and repair	UBA/TS-N domain;; XPC-binding domain;; Ubiquitin family;; Ubiquitin-2 like Rad60 SUMO-like	Ubiquitin receptor RAD23c GN=F16B3.17 OS=Arabidopsis thaliana (Mouse-ear cress) PE=1 SV=2	uncharacterized protein LOC100809066 [Glycine max]
Glyma.01G081600	[E]	Amino acid transport and metabolism	Molecular Function: transporter activity (GO:0005215);; Biological Process: transport (GO:0006810);; Cellular Component: integral component of membrane (GO:0016021);; Biological Process: nitrate assimilation (GO:0042128);;	--	[E]	Amino acid transport and metabolism	POT family	Protein NRT1/ PTR FAMILY 3.1 GN=F24J5.19 OS=Arabidopsis thaliana (Mouse-ear cress) PE=2 SV=1	PREDICTED: probable nitrite transporter At1g68570-like [Glycine max]
Glyma.01G081700	[E]	Amino acid transport and metabolism	Molecular Function: transporter activity (GO:0005215);; Biological Process: transport (GO:0006810);; Cellular Component: integral component of membrane (GO:0016021);; Biological Process: nitrate assimilation (GO:0042128);;	--	[E]	Amino acid transport and metabolism	POT family	Protein NRT1/ PTR FAMILY 3.1 GN=F24J5.19 OS=Arabidopsis thaliana (Mouse-ear cress) PE=2 SV=1	PREDICTED: probable nitrite transporter At1g68570-like [Glycine max]
Glyma.01G081800	--	--	--	--	--	--	--	--	retrotransposon protein, putative, unclassified [Oryza sativa Japonica Group]
Glyma.01G081900	[C]	Energy production and conversion	Biological Process: sulfur amino acid metabolic process (GO:0000096);; Molecular Function: dihydrolipoyllysine-residue acetyltransferase activity (GO:0004742);; Biological Process: acetyl-CoA biosynthetic process from pyruvate (GO:0006086);; Biological Process: glycine catabolic process (GO:0006546);; Biological Process: unsaturated fatty acid biosynthetic process (GO:0006636);; Biological Proces…	--	[C]	Energy production and conversion	2-oxoacid dehydrogenases acyltransferase (catalytic domain);; Biotin-requiring enzyme;; e3 binding domain	Dihydrolipoyllysine-residue acetyltransferase component 4 of pyruvate dehydrogenase complex, chloroplastic (Precursor) GN=LTA2 OS=Arabidopsis thaliana (Mouse-ear cress) PE=2 SV=1	PREDICTED: dihydrolipoyllysine-residue acetyltransferase component of pyruvate dehydrogenase complex, mitochondrial-like [Glycine max]
Glyma.01G082000	[L]	Replication, recombination and repair	Biological Process: base-excision repair (GO:0006284);; Molecular Function: DNA-3-methyladenine glycosylase activity (GO:0008725);;	K01246|1e-160|rcu:RCOM_1466540|DNA-3-methyladenine glycosylase, putative (EC:3.2.2.20)	--	--	Methyladenine glycosylase	--	PREDICTED: uncharacterized protein LOC100810677 [Glycine max]
Glyma.01G082100	--	--	Molecular Function: RNA-directed DNA polymerase activity (GO:0003964);; Biological Process: RNA-dependent DNA replication (GO:0006278);; Molecular Function: hydrolase activity (GO:0016787);;	--	--	--	Endonuclease/Exonuclease/phosphatase family	--	hypothetical protein glysoja_032609, partial [Glycine soja]
Glyma.01G082200	[E]	Amino acid transport and metabolism	Molecular Function: 3-dehydroquinate dehydratase activity (GO:0003855);; Molecular Function: shikimate 3-dehydrogenase (NADP+) activity (GO:0004764);; Biological Process: amino acid transport (GO:0006865);; Biological Process: aromatic amino acid family biosynthetic process (GO:0009073);; Biological Process: chorismate biosynthetic process (GO:0009423);; Cellular Component: chloroplast stroma (GO…	K13832|0.0|vvi:100242676|hypothetical protein LOC100242676	[E]	Amino acid transport and metabolism	Type I 3-dehydroquinase;; Shikimate dehydrogenase substrate binding domain;; Shikimate / quinate 5-dehydrogenase;; Saccharopine dehydrogenase;; NADP oxidoreductase coenzyme F420-dependent;; FAD binding domain	Shikimate dehydrogenase (Precursor) GN=EMB3004 OS=Arabidopsis thaliana (Mouse-ear cress) PE=1 SV=1	PREDICTED: bifunctional 3-dehydroquinate dehydratase/shikimate dehydrogenase, chloroplastic-like isoform X1 [Glycine max]
Glyma.01G082300	--	--	--	--	--	--	Myb/SANT-like DNA-binding domain	--	PREDICTED: uncharacterized protein LOC102660541 [Glycine max]
Glyma.01G082400	--	--	Molecular Function: DNA binding (GO:0003677);; Molecular Function: chromatin binding (GO:0003682);; Cellular Component: nucleus (GO:0005634);; Biological Process: chromatin assembly or disassembly (GO:0006333);; Cellular Component: plasmodesma (GO:0009506);;	--	--	--	Agenet domain;; BAH domain	--	PREDICTED: uncharacterized protein LOC100306709 isoform X1 [Glycine max]
Glyma.01G082500	--	--	Biological Process: metal ion transport (GO:0030001);; Molecular Function: metal ion binding (GO:0046872);;	--	--	--	Heavy-metal-associated domain	--	PREDICTED: uncharacterized protein LOC100811739 isoform X1 [Glycine max]
Glyma.01G082600	--	--	Cellular Component: integral component of membrane (GO:0016021);; Biological Process: metal ion transport (GO:0030001);; Molecular Function: metal ion binding (GO:0046872);;	--	[P]	Inorganic ion transport and metabolism	--	--	PREDICTED: uncharacterized protein LOC100813538 [Glycine max]
Glyma.01G082700	[RTKL]	--	Molecular Function: protein serine/threonine kinase activity (GO:0004674);; Molecular Function: ATP binding (GO:0005524);; Biological Process: protein phosphorylation (GO:0006468);;	K08827|0.0|vvi:100247382|hypothetical protein LOC100247382	[A]	RNA processing and modification	Protein kinase domain;; Protein tyrosine kinase	DEAD-box ATP-dependent RNA helicase 42 GN=F9H16.10 OS=Arabidopsis thaliana (Mouse-ear cress) PE=1 SV=2	PREDICTED: serine/threonine-protein kinase PRP4 homolog [Glycine max]
Glyma.01G083000	--	--	Biological Process: response to stress (GO:0006950);;	--	[Z]	Cytoskeleton	Regulator of Vps4 activity in the MVB pathway	--	uncharacterized protein LOC100812818 [Glycine max]
Glyma.01G083100	--	--	Biological Process: phosphorelay signal transduction system (GO:0000160);; Cellular Component: nucleus (GO:0005634);; Cellular Component: cytosol (GO:0005829);; Biological Process: DNA-dependent DNA replication (GO:0006261);; Biological Process: double-strand break repair (GO:0006302);; Molecular Function: histidine phosphotransfer kinase activity (GO:0009927);; Biological Process: regulation of …	K06695|1e-123|rcu:RCOM_0353250|tbp-1 interacting protein, putative	[T]	Signal transduction mechanisms	Tat binding protein 1(TBP-1)-interacting protein (TBPIP)	Homologous-pairing protein 2 homolog GN=T6J4.9 OS=Arabidopsis thaliana (Mouse-ear cress) PE=1 SV=1	PREDICTED: homologous-pairing protein 2 homolog [Glycine max]
Glyma.01G083200	--	--	Molecular Function: nucleotide binding (GO:0000166);; Molecular Function: protein kinase activity (GO:0004672);; Cellular Component: membrane (GO:0016020);; Biological Process: phosphorylation (GO:0016310);;	--	--	--	Protein kinase domain;; Protein tyrosine kinase;; Leucine rich repeat;; Leucine Rich repeats (2 copies);; Leucine Rich Repeat;; Leucine Rich repeat	Probable LRR receptor-like serine/threonine-protein kinase At3g47570 (Precursor) GN=At3g47570 OS=Arabidopsis thaliana (Mouse-ear cress) PE=2 SV=1	Putative LRR receptor-like serine/threonine-protein kinase [Glycine soja]
Glyma.01G083300	--	--	Molecular Function: nucleic acid binding (GO:0003676);; Molecular Function: endonuclease activity (GO:0004519);; Biological Process: DNA catabolic process (GO:0006308);; Molecular Function: metal ion binding (GO:0046872);; Biological Process: nucleic acid phosphodiester bond hydrolysis (GO:0090305);;	--	--	--	S1/P1 Nuclease	Endonuclease 2 (Precursor) GN=ENDO2 OS=Arabidopsis thaliana (Mouse-ear cress) PE=1 SV=1	PREDICTED: endonuclease 2-like [Glycine max]
Glyma.01G083500	--	--	Molecular Function: DNA binding (GO:0003677);; Molecular Function: RNA binding (GO:0003723);; Molecular Function: RNA-directed DNA polymerase activity (GO:0003964);; Molecular Function: RNA-DNA hybrid ribonuclease activity (GO:0004523);; Molecular Function: sugar:proton symporter activity (GO:0005351);; Biological Process: RNA-dependent DNA replication (GO:0006278);; Biological Process: DNA recom…	--	[R]	General function prediction only	--	--	hypothetical protein glysoja_043982, partial [Glycine soja]
Glyma.01G083700	--	--	Biological Process: malate transport (GO:0015743);;	--	[R]	General function prediction only	Aluminium activated malate transporter;; Fusaric acid resistance protein-like;; Fusaric acid resistance protein family	Aluminum-activated malate transporter 4 GN=ALMT4 OS=Arabidopsis thaliana (Mouse-ear cress) PE=3 SV=1	PREDICTED: aluminum-activated malate transporter 4-like [Glycine max]
Glyma.01G083800	--	--	Molecular Function: nucleic acid binding (GO:0003676);; Molecular Function: protein dimerization activity (GO:0046983);;	--	--	--	hAT family C-terminal dimerisation region	--	PREDICTED: 52 kDa repressor of the inhibitor of the protein kinase-like [Glycine max]
Glyma.01G083900	--	--	--	--	--	--	F-box-like;; F-box domain	F-box protein At5g07610 GN=At5g07610 OS=Arabidopsis thaliana (Mouse-ear cress) PE=2 SV=1	hypothetical protein glysoja_042502 [Glycine soja]
Glyma.01G084000	--	--	--	--	--	--	PLAC8 family	Protein PLANT CADMIUM RESISTANCE 9 GN=PCR9 OS=Arabidopsis thaliana (Mouse-ear cress) PE=3 SV=1	PREDICTED: protein PLANT CADMIUM RESISTANCE 9-like [Glycine max]
Glyma.01G084100	--	--	Molecular Function: translation initiation factor activity (GO:0003743);; Biological Process: translational initiation (GO:0006413);; Cellular Component: chloroplast (GO:0009507);;	K02520|4e-21|pop:POPTR_825945|hypothetical protein	--	--	Translation initiation factor IF-3, N-terminal domain	Vegetative cell wall protein gp1 (Precursor) GN=GP1 OS=Chlamydomonas reinhardtii (Chlamydomonas smithii) PE=1 SV=1	PREDICTED: translation initiation factor IF-3, chloroplastic-like isoform 1 [Glycine max]
Glyma.01G084200	--	--	Molecular Function: sequence-specific DNA binding transcription factor activity (GO:0003700);; Cellular Component: nucleus (GO:0005634);; Biological Process: regulation of transcription, DNA-templated (GO:0006355);; Biological Process: response to xenobiotic stimulus (GO:0009410);; Biological Process: regulation of flower development (GO:0009909);; Biological Process: endoplasmic reticulum unfold…	K14431|0.0|rcu:RCOM_0353720|Transcription factor HBP-1b(c1), putative	--	--	Seed dormancy control;; bZIP transcription factor;; Basic region leucine zipper	Transcription factor PERIANTHIA GN=PAN OS=Arabidopsis thaliana (Mouse-ear cress) PE=1 SV=1	PREDICTED: transcription factor PERIANTHIA-like [Glycine max]
Glyma.01G084300	--	--	--	--	[R]	General function prediction only	--	F-box/LRR-repeat protein 13 GN=FBL13 OS=Arabidopsis thaliana (Mouse-ear cress) PE=2 SV=1	PREDICTED: FBD-associated F-box protein At3g52670-like [Glycine max]
Glyma.01G084400	--	--	Molecular Function: nucleotide binding (GO:0000166);; Biological Process: metabolic process (GO:0008152);; Cellular Component: microtubule cytoskeleton (GO:0015630);; Cellular Component: protein complex (GO:0043234);; Cellular Component: cytoskeletal part (GO:0044430);; Biological Process: single-organism cellular process (GO:0044763);;	--	[Z]	Cytoskeleton	Kinesin motor domain	--	PREDICTED: uncharacterized protein LOC102666881 [Glycine max]
Glyma.01G084500	--	--	Cellular Component: integral component of membrane (GO:0016021);;	--	[I]	Lipid transport and metabolism	Plasma-membrane choline transporter	--	PREDICTED: CTL-like protein DDB_G0274487-like isoform X1 [Glycine max]
Glyma.01G084600	--	--	Molecular Function: aspartic-type endopeptidase activity (GO:0004190);; Biological Process: proteolysis (GO:0006508);;	--	[O]	Posttranslational modification, protein turnover, chaperones	Xylanase inhibitor N-terminal;; Xylanase inhibitor C-terminal;; Eukaryotic aspartyl protease	Protein ASPARTIC PROTEASE IN GUARD CELL 1 (Precursor) GN=ASPG1 OS=Arabidopsis thaliana (Mouse-ear cress) PE=1 SV=1	PREDICTED: protein ASPARTIC PROTEASE IN GUARD CELL 1-like [Glycine max]
Glyma.01G084700	[S]	Function unknown	Cellular Component: ribosome (GO:0005840);; Biological Process: proteolysis (GO:0006508);; Molecular Function: peptidase activity (GO:0008233);; Biological Process: protein catabolic process (GO:0030163);;	K06891|2e-87|vvi:100242343|hypothetical protein LOC100242343	--	--	ATP-dependent Clp protease adaptor protein ClpS	--	uncharacterized protein LOC100500511 [Glycine max]
Glyma.01G084800	--	--	Cellular Component: plasma membrane (GO:0005886);; Biological Process: amino acid transport (GO:0006865);; Cellular Component: integral component of membrane (GO:0016021);;	--	[E]	Amino acid transport and metabolism	Transmembrane amino acid transporter protein;; Tryptophan/tyrosine permease family	Lysine histidine transporter-like 6 GN=At1g25530 OS=Arabidopsis thaliana (Mouse-ear cress) PE=2 SV=1	PREDICTED: lysine histidine transporter-like 6-like [Glycine max]
Glyma.01G084900	--	--	--	--	--	--	Viral movement protein (MP)	--	hypothetical protein VITISV_035155 [Vitis vinifera]
Glyma.01G085000	--	--	--	--	--	--	--	--	PREDICTED: uncharacterized protein LOC102667900 isoform X1 [Glycine max]
Glyma.01G085100	--	--	Molecular Function: nucleic acid binding (GO:0003676);; Molecular Function: zinc ion binding (GO:0008270);; Biological Process: DNA integration (GO:0015074);;	--	--	--	--	--	gag-pol polyprotein [Phaseolus vulgaris]
Glyma.01G085200	--	--	Biological Process: single-organism cellular process (GO:0044763);;	--	--	--	--	--	PREDICTED: uncharacterized protein LOC100816026 isoform X1 [Glycine max]
Glyma.01G085300	--	--	Biological Process: metabolic process (GO:0008152);; Molecular Function: transferase activity (GO:0016740);;	K03002|2e-08|vvi:100241130|hypothetical protein LOC100241130	[K]	Transcription	--	--	PREDICTED: uncharacterized protein LOC102668385 isoform X1 [Glycine max]
Glyma.01G085400	--	--	Biological Process: metabolic process (GO:0008152);; Molecular Function: indole-3-acetate beta-glucosyltransferase activity (GO:0047215);;	--	[GC]	--	UDP-glucoronosyl and UDP-glucosyl transferase	UDP-glycosyltransferase 83A1 GN=UGT83A1 OS=Arabidopsis thaliana (Mouse-ear cress) PE=2 SV=1	PREDICTED: UDP-glycosyltransferase 83A1-like [Glycine max]
Glyma.01G085500	--	--	--	--	--	--	--	--	hypothetical protein POPTR_0011s05940g, partial [Populus trichocarpa]
Glyma.01G085600	--	--	Biological Process: metabolic process (GO:0008152);; Molecular Function: indole-3-acetate beta-glucosyltransferase activity (GO:0047215);;	--	[GC]	--	UDP-glucoronosyl and UDP-glucosyl transferase	UDP-glycosyltransferase 83A1 GN=UGT83A1 OS=Arabidopsis thaliana (Mouse-ear cress) PE=2 SV=1	PREDICTED: UDP-glycosyltransferase 83A1-like [Glycine max]
Glyma.01G085700	--	--	Biological Process: metabolic process (GO:0008152);; Molecular Function: indole-3-acetate beta-glucosyltransferase activity (GO:0047215);;	--	[GC]	--	UDP-glucoronosyl and UDP-glucosyl transferase	UDP-glycosyltransferase 83A1 GN=UGT83A1 OS=Arabidopsis thaliana (Mouse-ear cress) PE=2 SV=1	PREDICTED: UDP-glycosyltransferase 83A1-like [Glycine max]
Glyma.01G085800	--	--	Molecular Function: calcium ion binding (GO:0005509);; Biological Process: metabolic process (GO:0008152);; Molecular Function: indole-3-acetate beta-glucosyltransferase activity (GO:0047215);;	--	[GC]	--	UDP-glucoronosyl and UDP-glucosyl transferase	UDP-glycosyltransferase 83A1 GN=UGT83A1 OS=Arabidopsis thaliana (Mouse-ear cress) PE=2 SV=1	PREDICTED: UDP-glycosyltransferase 83A1-like [Glycine max]
Glyma.01G085900	[R]	General function prediction only	--	K06943|2e-43|pop:POPTR_722916|hypothetical protein	[R]	General function prediction only	Nucleolar GTP-binding protein 1 (NOG1)	Nucleolar GTP-binding protein 1 GN=At1g50920 OS=Arabidopsis thaliana (Mouse-ear cress) PE=2 SV=1	hypothetical protein CISIN_1g035873mg [Citrus sinensis]
Glyma.01G086000	[R]	General function prediction only	Biological Process: maturation of LSU-rRNA from tricistronic rRNA transcript (SSU-rRNA, 5.8S rRNA, LSU-rRNA) (GO:0000463);; Biological Process: maturation of 5.8S rRNA from tricistronic rRNA transcript (SSU-rRNA, 5.8S rRNA, LSU-rRNA) (GO:0000466);; Biological Process: endonucleolytic cleavage involved in rRNA processing (GO:0000478);; Biological Process: RNA methylation (GO:0001510);; Cellular Co…	--	[Z]	Cytoskeleton	WD domain, G-beta repeat;; NLE (NUC135) domain;; Nucleoporin Nup120/160	Ribosome biogenesis protein WDR12 homolog {ECO:0000255|HAMAP-Rule:MF_03029} GN=CHLREDRAFT_128420 OS=Chlamydomonas reinhardtii (Chlamydomonas smithii) PE=1 SV=2	PREDICTED: ribosome biogenesis protein WDR12 homolog isoform X1 [Glycine max]
Glyma.01G086100	--	--	--	--	[D]	Cell cycle control, cell division, chromosome partitioning	PIF1-like helicase	--	ATP-dependent DNA helicase PIF1, partial [Glycine soja]
Glyma.01G086200	--	--	--	--	[A]	RNA processing and modification	RNA recognition motif. (a.k.a. RRM, RBD, or RNP domain);; RNA recognition motif (a.k.a. RRM, RBD, or RNP domain);; Domain of unknown function (DUF4283);; RNA recognition motif. (a.k.a. RRM, RBD, or RNP domain)	Mediator of RNA polymerase II transcription subunit 25 GN=F2J7.4 OS=Arabidopsis thaliana (Mouse-ear cress) PE=1 SV=1	hypothetical protein glysoja_047652, partial [Glycine soja]
Glyma.01G086300	--	--	--	--	[L]	Replication, recombination and repair	Domain of unknown function DUF223	--	PREDICTED: replication protein A 70 kDa DNA-binding subunit C-like [Glycine max]
Glyma.01G086400	[L]	Replication, recombination and repair	Biological Process: cellular process (GO:0009987);;	--	[D]	Cell cycle control, cell division, chromosome partitioning	PIF1-like helicase;; Helitron helicase-like domain at N-terminus;; Helicase	--	Helicase-like protein [Medicago truncatula]
Glyma.01G086600	--	--	--	--	--	--	Mediator complex subunit 25 von Willebrand factor type A	Mediator of RNA polymerase II transcription subunit 25 GN=F2J7.4 OS=Arabidopsis thaliana (Mouse-ear cress) PE=1 SV=1	PREDICTED: mediator of RNA polymerase II transcription subunit 25-like [Glycine max]
Glyma.01G086700	--	--	Molecular Function: DNA binding (GO:0003677);; Molecular Function: chromatin binding (GO:0003682);;	--	--	--	Myb-like DNA-binding domain	Probable transcription factor GLK1 GN=OSJNBa0031J07.13 OS=Oryza sativa subsp. japonica (Rice) PE=2 SV=1	PREDICTED: probable transcription factor GLK2-like [Glycine max]
Glyma.01G086800	--	--	Molecular Function: nucleic acid binding (GO:0003676);; Biological Process: xylem and phloem pattern formation (GO:0010051);; Molecular Function: metal ion binding (GO:0046872);; Biological Process: shoot system development (GO:0048367);; Biological Process: organ development (GO:0048513);;	--	[R]	General function prediction only	C2H2-type zinc finger;; Zinc finger, C2H2 type	Zinc finger protein WIP6 OS=Arabidopsis thaliana (Mouse-ear cress) PE=2 SV=1	PREDICTED: protein TRANSPARENT TESTA 1-like [Glycine max]
Glyma.01G086900	--	--	Biological Process: metabolic process (GO:0008152);; Cellular Component: chloroplast (GO:0009507);; Molecular Function: allene-oxide cyclase activity (GO:0046423);;	--	--	--	Allene oxide cyclase	Allene oxide cyclase 4, chloroplastic (Precursor) GN=AOC4 OS=Arabidopsis thaliana (Mouse-ear cress) PE=2 SV=1	allene oxide cyclase 4, chloroplastic-like [Glycine max]
Glyma.01G087000	[J]	Translation, ribosomal structure and biogenesis	Cellular Component: mitochondrion (GO:0005739);; Biological Process: proteolysis (GO:0006508);; Cellular Component: chloroplast (GO:0009507);; Molecular Function: metal ion binding (GO:0046872);; Molecular Function: metalloaminopeptidase activity (GO:0070006);; Biological Process: protein initiator methionine removal (GO:0070084);;	K01265|1e-132|pop:POPTR_720677|hypothetical protein	[O]	Posttranslational modification, protein turnover, chaperones	Metallopeptidase family M24	Methionine aminopeptidase 1B, chloroplastic {ECO:0000255|HAMAP-Rule:MF_03174} (Precursor) GN=MAP1B OS=Arabidopsis thaliana (Mouse-ear cress) PE=2 SV=2	Methionine aminopeptidase 1B, chloroplastic [Glycine soja]
Glyma.01G087100	[J]	Translation, ribosomal structure and biogenesis	Biological Process: proteolysis (GO:0006508);; Cellular Component: chloroplast (GO:0009507);; Molecular Function: metal ion binding (GO:0046872);; Molecular Function: metalloaminopeptidase activity (GO:0070006);; Biological Process: protein initiator methionine removal (GO:0070084);;	K01265|1e-44|vvi:100262904|hypothetical protein LOC100262904	[O]	Posttranslational modification, protein turnover, chaperones	--	Methionine aminopeptidase 1B, chloroplastic {ECO:0000255|HAMAP-Rule:MF_03174} (Precursor) GN=MAP1B OS=Arabidopsis thaliana (Mouse-ear cress) PE=2 SV=2	Methionine aminopeptidase 1B, chloroplastic [Glycine soja]
Glyma.01G087200	--	--	--	--	--	--	--	--	hypothetical protein B456_003G1483001, partial [Gossypium raimondii]
Glyma.01G087300	[O]	Posttranslational modification, protein turnover, chaperones	--	--	--	--	--	Vegetative cell wall protein gp1 (Precursor) GN=GP1 OS=Chlamydomonas reinhardtii (Chlamydomonas smithii) PE=1 SV=1	hypothetical protein glysoja_034140 [Glycine soja]
Glyma.01G087400	--	--	--	K10293|3e-22|vvi:100246319|hypothetical protein LOC100246319	--	--	--	F-box protein SKIP22 GN=SKIP22 OS=Arabidopsis thaliana (Mouse-ear cress) PE=1 SV=1	PREDICTED: F-box protein SKIP22-like [Glycine max]
Glyma.01G087500	--	--	Molecular Function: DNA binding (GO:0003677);; Molecular Function: sequence-specific DNA binding transcription factor activity (GO:0003700);; Cellular Component: nucleus (GO:0005634);; Biological Process: regulation of transcription, DNA-templated (GO:0006355);;	K09287|1e-171|rcu:RCOM_0705620|DNA-binding protein RAV1, putative	--	--	B3 DNA binding domain;; AP2 domain	AP2/ERF and B3 domain-containing transcription repressor TEM1 GN=TEM1 OS=Arabidopsis thaliana (Mouse-ear cress) PE=1 SV=1	PREDICTED: AP2/ERF and B3 domain-containing transcription repressor TEM1-like [Glycine max]
Glyma.01G087700	--	--	Cellular Component: endosome (GO:0005768);; Cellular Component: vacuole (GO:0005773);; Cellular Component: trans-Golgi network (GO:0005802);; Cellular Component: plasma membrane (GO:0005886);; Molecular Function: kinase activity (GO:0016301);; Biological Process: phosphorylation (GO:0016310);;	--	[R]	General function prediction only	Carbohydrate-binding protein of the ER;; Di-glucose binding within endoplasmic reticulum;; Leucine Rich Repeat	Putative leucine-rich repeat receptor-like serine/threonine-protein kinase At2g14440 (Precursor) GN=At2g14440 OS=Arabidopsis thaliana (Mouse-ear cress) PE=3 SV=1	PREDICTED: putative leucine-rich repeat receptor-like serine/threonine-protein kinase At2g14440-like [Glycine max]
Glyma.01G087800	[M]	Cell wall/membrane/envelope biogenesis	Cellular Component: Golgi membrane (GO:0000139);; Cellular Component: integral component of membrane (GO:0016021);; Biological Process: pectin biosynthetic process (GO:0045489);; Molecular Function: polygalacturonate 4-alpha-galacturonosyltransferase activity (GO:0047262);;	--	--	--	Glycosyl transferase family 8	Probable galacturonosyltransferase-like 3 GN=GATL3 OS=Arabidopsis thaliana (Mouse-ear cress) PE=2 SV=1	PREDICTED: probable galacturonosyltransferase-like 3-like [Glycine max]
Glyma.01G087900	[RTKL]	--	Molecular Function: protein serine/threonine kinase activity (GO:0004674);; Molecular Function: ATP binding (GO:0005524);; Biological Process: protein phosphorylation (GO:0006468);; Cellular Component: chloroplast thylakoid membrane (GO:0009535);; Biological Process: chlorophyll catabolic process (GO:0015996);; Biological Process: regulation of photosynthesis, light reaction (GO:0042548);;	--	[R]	General function prediction only	Protein kinase domain;; Protein tyrosine kinase	Serine/threonine-protein kinase STN7, chloroplastic (Precursor) GN=STN7 OS=Arabidopsis thaliana (Mouse-ear cress) PE=1 SV=1	PREDICTED: serine/threonine-protein kinase STN7, chloroplastic-like [Glycine max]
Glyma.01G088000	--	--	--	--	--	--	--	--	PREDICTED: uncharacterized protein LOC100779124 [Glycine max]
Glyma.01G088100	--	--	Molecular Function: binding (GO:0005488);;	--	--	--	--	--	PREDICTED: zinc finger MYM-type protein 1-like [Malus domestica]
Glyma.01G088200	--	--	Molecular Function: DNA binding (GO:0003677);; Cellular Component: nucleus (GO:0005634);; Biological Process: regulation of transcription, DNA-templated (GO:0006355);;	--	--	--	No apical meristem (NAM) protein	NAC domain-containing protein 8 GN=NAC008 OS=Arabidopsis thaliana (Mouse-ear cress) PE=2 SV=1	PREDICTED: NAC domain-containing protein 8-like [Glycine max]
Glyma.01G088300	--	--	Molecular Function: DNA binding (GO:0003677);; Molecular Function: protein dimerization activity (GO:0046983);;	--	--	--	Helix-loop-helix DNA-binding domain	Transcription factor bHLH30 OS=Arabidopsis thaliana (Mouse-ear cress) PE=1 SV=1	PREDICTED: transcription factor bHLH30-like isoform X1 [Glycine max]
Glyma.01G088500	--	--	--	K14502|1e-09|pop:POPTR_831095|hypothetical protein	[G]	Carbohydrate transport and metabolism	--	Shaggy-related protein kinase eta GN=F28A21.120 OS=Arabidopsis thaliana (Mouse-ear cress) PE=1 SV=2	PREDICTED: shaggy-related protein kinase zeta-like [Glycine max]
Glyma.01G088600	--	--	--	--	--	--	--	--	hypothetical protein glysoja_040246, partial [Glycine soja]
Glyma.01G088700	--	--	Molecular Function: enoyl-CoA hydratase activity (GO:0004300);; Cellular Component: peroxisome (GO:0005777);; Biological Process: fatty acid beta-oxidation (GO:0006635);; Molecular Function: isomerase activity (GO:0016853);;	K01692|4e-29|vvi:100246523|hypothetical protein LOC100246523	[I]	Lipid transport and metabolism	Enoyl-CoA hydratase/isomerase family	--	PREDICTED: probable enoyl-CoA hydratase, mitochondrial-like [Glycine max]
Glyma.01G088800	--	--	--	--	--	--	K+ potassium transporter	Potassium transporter 6 GN=F17O7.17 OS=Arabidopsis thaliana (Mouse-ear cress) PE=2 SV=1	Potassium transporter 6 [Glycine soja]
Glyma.01G088900	--	--	--	--	[R]	General function prediction only	Domain of unknown function (DUF4283);; Zinc knuckle	--	Hypothetical protein glysoja_015747, partial [Glycine soja]
Glyma.01G089000	--	--	--	--	[R]	General function prediction only	--	--	uncharacterized protein LOC100500643 [Glycine max]
Glyma.01G089100	[S]	Function unknown	--	K13115|0.0|pop:POPTR_658951|hypothetical protein	[S]	Function unknown	Family of unknown function (DUF572)	--	PREDICTED: coiled-coil domain-containing protein 130-like [Glycine max]
Glyma.01G089200	[P]	Inorganic ion transport and metabolism	Molecular Function: ATP binding (GO:0005524);; Biological Process: metabolic process (GO:0008152);; Cellular Component: plastoglobule (GO:0010287);; Molecular Function: ATPase activity (GO:0016887);;	K01551|1e-130|vvi:100254250|hypothetical protein LOC100254250	--	--	Anion-transporting ATPase	Uncharacterized protein At1g26090, chloroplastic (Precursor) GN=At1g26090 OS=Arabidopsis thaliana (Mouse-ear cress) PE=2 SV=1	Hypothetical protein glysoja_037062, partial [Glycine soja]
Glyma.01G089300	--	--	Biological Process: rRNA processing (GO:0006364);; Cellular Component: chloroplast outer membrane (GO:0009707);; Biological Process: chloroplast relocation (GO:0009902);; Biological Process: thylakoid membrane organization (GO:0010027);; Biological Process: photosystem II assembly (GO:0010207);; Biological Process: regulation of protein dephosphorylation (GO:0035304);; Biological Process: transcr…	--	--	--	--	Protein CHUP1, chloroplastic GN=CHUP1 OS=Arabidopsis thaliana (Mouse-ear cress) PE=1 SV=1	PREDICTED: protein CHUP1, chloroplastic-like [Glycine max]
Glyma.01G089400	--	--	Molecular Function: binding (GO:0005488);;	--	--	--	Protein of unknown function (DUF 659)	--	PREDICTED: uncharacterized protein LOC102664214 [Glycine max]
Glyma.01G089500	--	--	Cellular Component: chloroplast (GO:0009507);;	--	--	--	S-layer homology domain	--	PREDICTED: uncharacterized protein LOC100803220 [Glycine max]
Glyma.01G089600	--	--	Molecular Function: DNA binding (GO:0003677);; Molecular Function: chromatin binding (GO:0003682);; Cellular Component: nucleus (GO:0005634);; Biological Process: transcription, DNA-templated (GO:0006351);;	--	--	--	--	--	hypothetical protein glysoja_041429 [Glycine soja]
Glyma.01G089700	--	--	Cellular Component: integral component of membrane (GO:0016021);; Molecular Function: oxidoreductase activity (GO:0016491);; Molecular Function: metal ion binding (GO:0046872);; Biological Process: oxidation-reduction process (GO:0055114);;	--	[C]	Energy production and conversion	Eukaryotic cytochrome b561	Probable transmembrane ascorbate ferrireductase 4 OS=Arabidopsis thaliana (Mouse-ear cress) PE=2 SV=1	PREDICTED: probable transmembrane ascorbate ferrireductase 4-like [Glycine max]
Glyma.01G089800	--	--	Molecular Function: oxidoreductase activity (GO:0016491);; Biological Process: oxidation-reduction process (GO:0055114);;	--	--	--	Taurine catabolism dioxygenase TauD, TfdA family	Clavaminate synthase-like protein At3g21360 GN=At3g21360 OS=Arabidopsis thaliana (Mouse-ear cress) PE=1 SV=1	PREDICTED: clavaminate synthase-like protein At3g21360-like [Glycine max]
Glyma.01G089900	--	--	Biological Process: regulation of translation (GO:0006417);; Biological Process: protein glycosylation (GO:0006486);; Biological Process: mRNA metabolic process (GO:0016071);; Biological Process: cytoplasmic mRNA processing body assembly (GO:0033962);; Cellular Component: cytoplasmic part (GO:0044444);;	--	[U]	Intracellular trafficking, secretion, and vesicular transport	Scd6-like Sm domain;; FDF domain;; Ataxin 2 SM domain	Protein decapping 5 GN=DCP5 OS=Arabidopsis thaliana (Mouse-ear cress) PE=1 SV=1	PREDICTED: protein decapping 5-like isoform X2 [Glycine max]
Glyma.01G090000	--	--	--	--	[L]	Replication, recombination and repair	--	--	PREDICTED: uncharacterized protein LOC102670012 [Glycine max]
Glyma.01G090100	[L]	Replication, recombination and repair	--	--	--	--	--	Putative nuclear matrix constituent protein 1-like protein GN=At5g65770 OS=Arabidopsis thaliana (Mouse-ear cress) PE=2 SV=1	Putative nuclear matrix constituent protein 1-like protein [Glycine soja]
Glyma.01G090200	--	--	Biological Process: metabolic process (GO:0008152);; Molecular Function: transferase activity (GO:0016740);;	--	[R]	General function prediction only	Leucine Rich repeats (2 copies);; Leucine rich repeat;; Leucine Rich Repeat;; Leucine rich repeat	Piriformospora indica-insensitive protein 2 (Precursor) GN=PII-2 OS=Arabidopsis thaliana (Mouse-ear cress) PE=2 SV=1	PREDICTED: piriformospora indica-insensitive protein 2-like isoform X1 [Glycine max]
Glyma.01G090300	--	--	--	--	[R]	General function prediction only	--	--	PREDICTED: uncharacterized protein LOC102659590 [Glycine max]
Glyma.01G090400	--	--	--	--	--	--	--	Protein IDA (Precursor) GN=IDA OS=Arabidopsis thaliana (Mouse-ear cress) PE=2 SV=1	PREDICTED: protein IDA-like [Glycine max]
Glyma.01G090500	[RTKL]	--	Molecular Function: nucleotide binding (GO:0000166);; Molecular Function: transmembrane receptor protein tyrosine kinase activity (GO:0004714);; Molecular Function: hydrolase activity (GO:0016787);; Biological Process: peptidyl-tyrosine phosphorylation (GO:0018108);; Molecular Function: carbohydrate binding (GO:0030246);;	--	--	--	Protein kinase domain;; Protein tyrosine kinase	G-type lectin S-receptor-like serine/threonine-protein kinase CES101 (Precursor) GN=CES101 OS=Arabidopsis thaliana (Mouse-ear cress) PE=2 SV=2	PREDICTED: G-type lectin S-receptor-like serine/threonine-protein kinase CES101-like [Glycine max]
Glyma.01G090600	--	--	--	--	--	--	gag-polypeptide of LTR copia-type	--	unnamed protein product [Vitis vinifera]
Glyma.01G090700	--	--	--	--	--	--	Protein of unknown function, DUF617	Protein MIZU-KUSSEI 1 GN=MIZ1 OS=Arabidopsis thaliana (Mouse-ear cress) PE=1 SV=1	PREDICTED: protein MIZU-KUSSEI 1-like [Glycine max]
Glyma.01G090900	[F]	Nucleotide transport and metabolism	Molecular Function: NAD+ diphosphatase activity (GO:0000210);; Cellular Component: cytosol (GO:0005829);; Biological Process: cellular response to DNA damage stimulus (GO:0006974);; Biological Process: metabolic process (GO:0008152);; Molecular Function: 8-oxo-7,8-dihydroguanosine triphosphate pyrophosphatase activity (GO:0008413);; Molecular Function: dihydroneopterin triphosphate pyrophosphohyd…	--	--	--	NUDIX domain	Nudix hydrolase 1 GN=F14K14.13 OS=Arabidopsis thaliana (Mouse-ear cress) PE=1 SV=1	PREDICTED: nudix hydrolase 1-like [Glycine max]
Glyma.01G091000	[C]	Energy production and conversion	Cellular Component: cytoplasm (GO:0005737);; Biological Process: tricarboxylic acid cycle (GO:0006099);; Molecular Function: phosphoenolpyruvate carboxylase activity (GO:0008964);; Biological Process: carbon fixation (GO:0015977);; Biological Process: photosynthesis (GO:0015979);;	K01595|0.0|vvi:100247335|hypothetical protein LOC100247335	--	--	Phosphoenolpyruvate carboxylase	Phosphoenolpyruvate carboxylase 4 GN=PPC4 OS=Arabidopsis thaliana (Mouse-ear cress) PE=2 SV=1	PREDICTED: phosphoenolpyruvate carboxylase 4-like [Glycine max]
Glyma.01G091100	[V]	Defense mechanisms	Molecular Function: ATP binding (GO:0005524);; Biological Process: metabolic process (GO:0008152);; Molecular Function: organic phosphonate transmembrane-transporting ATPase activity (GO:0015416);; Biological Process: organic phosphonate transport (GO:0015716);; Biological Process: organophosphate ester transport (GO:0015748);; Cellular Component: integral component of membrane (GO:0016021);;	--	[Q]	Secondary metabolites biosynthesis, transport and catabolism	ABC-2 type transporter;; ABC transporter;; ABC-2 family transporter protein;; AAA domain;; AAA domain	ABC transporter G family member 21 GN=T5M7.6 OS=Arabidopsis thaliana (Mouse-ear cress) PE=2 SV=2	PREDICTED: ABC transporter G family member 21-like [Glycine max]
Glyma.01G091200	--	--	Molecular Function: zinc ion binding (GO:0008270);;	K11985|3e-35|vvi:100265462|hypothetical protein LOC100265462	[O]	Posttranslational modification, protein turnover, chaperones	--	--	hypothetical protein glysoja_049615 [Glycine soja]
Glyma.01G091300	--	--	--	--	--	--	--	--	hypothetical protein glysoja_049519 [Glycine soja]
Glyma.01G091400	--	--	Biological Process: flavonoid biosynthetic process (GO:0009813);; Molecular Function: naringenin-chalcone synthase activity (GO:0016210);;	--	--	--	Chalcone and stilbene synthases, N-terminal domain;; Chalcone and stilbene synthases, C-terminal domain;; 3-Oxoacyl-[acyl-carrier-protein (ACP)] synthase III C terminal;; FAE1/Type III polyketide synthase-like protein;; 3-Oxoacyl-[acyl-carrier-protein (ACP)] synthase III	Chalcone synthase 6 GN=CHS6 OS=Glycine max (Soybean) PE=3 SV=1	PREDICTED: chalcone synthase 6-like [Glycine max]
Glyma.01G091500	--	--	Biological Process: metabolic process (GO:0008152);; Molecular Function: transferase activity, transferring acyl groups other than amino-acyl groups (GO:0016747);;	--	--	--	--	Acyltransferase-like protein At3g26840, chloroplastic (Precursor) GN=At3g26840 OS=Arabidopsis thaliana (Mouse-ear cress) PE=2 SV=1	Acyltransferase-like protein, chloroplastic [Glycine soja]
Glyma.01G091600	--	--	Molecular Function: glutamate-ammonia ligase activity (GO:0004356);; Biological Process: glutamine biosynthetic process (GO:0006542);; Biological Process: response to endogenous stimulus (GO:0009719);; Biological Process: response to organic substance (GO:0010033);; Molecular Function: tubulin binding (GO:0015631);; Biological Process: indole-containing compound metabolic process (GO:0042430);; B…	--	[E]	Amino acid transport and metabolism	--	--	Protein fluG [Glycine soja]
Glyma.01G091700	--	--	--	--	--	--	Protein of unknown function (DUF 659);; hAT family C-terminal dimerisation region;; BED zinc finger	--	PREDICTED: uncharacterized protein LOC102664317 [Glycine max]
Glyma.01G091800	--	--	Cellular Component: plasma membrane (GO:0005886);; Biological Process: phosphate ion transport (GO:0006817);; Molecular Function: inositol monophosphate 1-phosphatase activity (GO:0008934);; Cellular Component: integral component of membrane (GO:0016021);; Biological Process: dephosphorylation (GO:0016311);; Biological Process: galactolipid biosynthetic process (GO:0019375);; Biological Process: …	--	[U]	Intracellular trafficking, secretion, and vesicular transport	EXS family;; SPX domain	Phosphate transporter PHO1 homolog 1 OS=Arabidopsis thaliana (Mouse-ear cress) PE=2 SV=1	PREDICTED: phosphate transporter PHO1 homolog 1-like isoform 1 [Glycine max]
Glyma.01G091900	--	--	Molecular Function: transferase activity (GO:0016740);;	--	--	--	--	DNA-directed RNA polymerase subunit beta&apos;&apos; {ECO:0000255|HAMAP-Rule:MF_01324} OS=Glycine max (Soybean) PE=3 SV=2	rpoC2 [Glycine max]
Glyma.01G092000	--	--	--	--	[R]	General function prediction only	Domain of unknown function (DUF4283)	--	PREDICTED: uncharacterized protein LOC100791212 [Glycine max]
Glyma.01G092100	--	--	Molecular Function: zinc ion binding (GO:0008270);; Biological Process: cellular process (GO:0009987);; Biological Process: macromolecule metabolic process (GO:0043170);; Cellular Component: intracellular membrane-bounded organelle (GO:0043231);; Cellular Component: cytoplasmic part (GO:0044444);;	--	[S]	Function unknown	DNL zinc finger	--	uncharacterized protein LOC100786955 [Glycine max]
Glyma.01G092200	--	--	--	--	--	--	--	Lysine-rich arabinogalactan protein 19 (Precursor) GN=AGP19 OS=Arabidopsis thaliana (Mouse-ear cress) PE=2 SV=2	PREDICTED: lysine-rich arabinogalactan protein 19-like [Glycine max]
Glyma.01G092300	--	--	--	--	--	--	--	Lysine-rich arabinogalactan protein 19 (Precursor) GN=AGP19 OS=Arabidopsis thaliana (Mouse-ear cress) PE=2 SV=2	PREDICTED: lysine-rich arabinogalactan protein 19-like [Glycine max]
Glyma.01G092400	[FJ]	--	Biological Process: tRNA wobble adenosine to inosine editing (GO:0002100);; Molecular Function: tRNA-specific adenosine deaminase activity (GO:0008251);; Molecular Function: zinc ion binding (GO:0008270);;	--	[F]	Nucleotide transport and metabolism	Cytidine and deoxycytidylate deaminase zinc-binding region	tRNA(adenine(34)) deaminase, chloroplastic (Precursor) GN=TADA OS=Arabidopsis thaliana (Mouse-ear cress) PE=1 SV=1	PREDICTED: tRNA(adenine(34)) deaminase, chloroplastic-like isoform X1 [Glycine max]
Glyma.01G092500	--	--	Molecular Function: nucleotide binding (GO:0000166);; Molecular Function: mRNA binding (GO:0003729);; Biological Process: mRNA splice site selection (GO:0006376);; Cellular Component: nuclear speck (GO:0016607);; Cellular Component: interchromatin granule (GO:0035061);; Biological Process: regulation of mRNA splicing, via spliceosome (GO:0048024);;	--	[A]	RNA processing and modification	--	Serine/arginine-rich splicing factor SR34A OS=Arabidopsis thaliana (Mouse-ear cress) PE=2 SV=1	PREDICTED: pre-mRNA-splicing factor SF2-like isoform X8 [Glycine max]
Glyma.01G092600	[G]	Carbohydrate transport and metabolism	Molecular Function: trehalose-phosphatase activity (GO:0004805);; Biological Process: trehalose biosynthetic process (GO:0005992);; Biological Process: dephosphorylation (GO:0016311);;	--	[G]	Carbohydrate transport and metabolism	Trehalose-phosphatase	Probable trehalose-phosphate phosphatase E GN=TPPE OS=Arabidopsis thaliana (Mouse-ear cress) PE=2 SV=1	hypothetical protein glysoja_041191 [Glycine soja]
Glyma.01G092700	--	--	--	--	--	--	Stress responsive A/B Barrel Domain	--	hypothetical protein glysoja_002941 [Glycine soja]
Glyma.01G092800	--	--	--	K03155|1e-25|pop:POPTR_787123|hypothetical protein	[K]	Transcription	K-box region;; Timeless protein C terminal region	MADS-box protein SOC1 GN=F17K2.19 OS=Arabidopsis thaliana (Mouse-ear cress) PE=1 SV=1	PREDICTED: protein timeless homolog [Glycine max]
Glyma.01G092900	[P]	Inorganic ion transport and metabolism	Molecular Function: magnesium ion binding (GO:0000287);; Molecular Function: phospholipid-translocating ATPase activity (GO:0004012);; Molecular Function: ATP binding (GO:0005524);; Biological Process: metabolic process (GO:0008152);; Cellular Component: integral component of membrane (GO:0016021);; Biological Process: phospholipid translocation (GO:0045332);;	K01530|0.0|vvi:100256123|hypothetical protein LOC100256123	[R]	General function prediction only	haloacid dehalogenase-like hydrolase;; haloacid dehalogenase-like hydrolase;; Putative hydrolase of sodium-potassium ATPase alpha subunit;; E1-E2 ATPase	Putative phospholipid-transporting ATPase 9 GN=ALA9 OS=Arabidopsis thaliana (Mouse-ear cress) PE=3 SV=1	PREDICTED: putative phospholipid-transporting ATPase 9-like [Glycine max]
Glyma.01G093000	--	--	Molecular Function: RNA binding (GO:0003723);; Cellular Component: mitochondrion (GO:0005739);; Biological Process: mRNA processing (GO:0006397);; Biological Process: RNA splicing (GO:0008380);; Cellular Component: ribonucleoprotein complex (GO:0030529);;	--	--	--	CRS1 / YhbY (CRM) domain	CRS2-associated factor 2, mitochondrial (Precursor) GN=At5g54890 OS=Arabidopsis thaliana (Mouse-ear cress) PE=2 SV=1	PREDICTED: CRS2-associated factor 2, mitochondrial-like isoform X1 [Glycine max]
Glyma.01G093100	--	--	Molecular Function: protein serine/threonine kinase activity (GO:0004674);; Molecular Function: ATP binding (GO:0005524);; Biological Process: protein phosphorylation (GO:0006468);;	--	[T]	Signal transduction mechanisms	Protein kinase domain;; Protein tyrosine kinase	Proline-rich receptor-like protein kinase PERK10 GN=PERK10 OS=Arabidopsis thaliana (Mouse-ear cress) PE=2 SV=2	PREDICTED: proline-rich receptor-like protein kinase PERK10-like [Glycine max]
Glyma.01G093200	[R]	General function prediction only	Molecular Function: hydrolase activity (GO:0016787);;	K07023|1e-121|rcu:RCOM_1464460|catalytic, putative	[R]	General function prediction only	HD domain;; HD domain	--	PREDICTED: HD domain-containing protein 2-like [Glycine max]
Glyma.01G093300	--	--	--	--	--	--	Domain of unknown function (DUF4283);; RNA recognition motif. (a.k.a. RRM, RBD, or RNP domain);; RNA recognition motif (a.k.a. RRM, RBD, or RNP domain);; RNA recognition motif. (a.k.a. RRM, RBD, or RNP domain)	--	PREDICTED: uncharacterized protein LOC102666027 [Glycine max]
Glyma.01G093400	--	--	Biological Process: regulation of transcription, DNA-templated (GO:0006355);; Biological Process: phosphate-containing compound metabolic process (GO:0006796);; Biological Process: signal transduction (GO:0007165);; Biological Process: stomatal complex morphogenesis (GO:0010103);; Biological Process: cell differentiation (GO:0030154);; Biological Process: regulation of defense response (GO:003134…	--	--	--	Helix-loop-helix DNA-binding domain	Transcription factor FAMA GN=MUJ8.4 OS=Arabidopsis thaliana (Mouse-ear cress) PE=1 SV=1	PREDICTED: transcription factor FAMA-like [Glycine max]
Glyma.01G093500	--	--	Molecular Function: transporter activity (GO:0005215);; Cellular Component: membrane (GO:0016020);; Biological Process: single-organism transport (GO:0044765);;	--	[E]	Amino acid transport and metabolism	POT family	Protein NRT1/ PTR FAMILY 6.4 GN=MIL23.23 OS=Arabidopsis thaliana (Mouse-ear cress) PE=1 SV=1	Nitrate transporter 1.3 [Glycine soja]
Glyma.01G093600	--	--	--	--	--	--	--	--	PREDICTED: uncharacterized protein LOC100779084 isoform X1 [Glycine max]
Glyma.01G093700	--	--	Molecular Function: ubiquitin-protein transferase activity (GO:0004842);; Cellular Component: peroxisomal membrane (GO:0005778);; Cellular Component: cytosol (GO:0005829);; Biological Process: protein monoubiquitination (GO:0006513);; Biological Process: fatty acid beta-oxidation (GO:0006635);; Biological Process: lipid transport (GO:0006869);; Biological Process: ER to Golgi vesicle-mediated tra…	K06664|2e-91|vvi:100246296|hypothetical protein LOC100246296	[O]	Posttranslational modification, protein turnover, chaperones	Pex2 / Pex12 amino terminal region	Peroxisome biogenesis protein 2 OS=Arabidopsis thaliana (Mouse-ear cress) PE=1 SV=1	PREDICTED: peroxisome biogenesis protein 2-like isoform X5 [Glycine max]
Glyma.01G093800	--	--	Biological Process: metabolic process (GO:0008152);; Molecular Function: ligase activity (GO:0016874);; Molecular Function: metal ion binding (GO:0046872);;	--	[O]	Posttranslational modification, protein turnover, chaperones	Ring finger domain;; Zinc finger, C3HC4 type (RING finger);; FANCL C-terminal domain	RING-H2 finger protein ATL47 GN=ATL47 OS=Arabidopsis thaliana (Mouse-ear cress) PE=2 SV=1	RING-H2 finger protein ATL47 [Glycine soja]
Glyma.01G093900	[O]	Posttranslational modification, protein turnover, chaperones	Biological Process: intracellular protein transport (GO:0006886);; Molecular Function: Ran GTPase binding (GO:0008536);;	--	[UY]	--	Exportin 1-like protein;; Importin-beta N-terminal domain	Uncharacterized mitochondrial protein AtMg01250 GN=AtMg01250 OS=Arabidopsis thaliana (Mouse-ear cress) PE=4 SV=1	PREDICTED: importin-9-like [Glycine max]
Glyma.01G094000	[TZDR]	--	Molecular Function: calcium ion binding (GO:0005509);; Cellular Component: nucleus (GO:0005634);; Cellular Component: cytoplasm (GO:0005737);; Molecular Function: 2-alkenal reductase [NAD(P)] activity (GO:0032440);; Biological Process: root hair elongation (GO:0048767);; Biological Process: pollen tube development (GO:0048868);; Biological Process: oxidation-reduction process (GO:0055114);;	K13448|1e-64|rcu:RCOM_0597990|Polcalcin Jun o, putative (EC:1.3.1.74)	[T]	Signal transduction mechanisms	EF hand;; EF-hand domain pair;; EF hand;; EF-hand domain;; EF-hand domain pair;; Secreted protein acidic and rich in cysteine Ca binding region	Probable calcium-binding protein CML25 GN=CML25 OS=Arabidopsis thaliana (Mouse-ear cress) PE=2 SV=1	Putative calcium-binding protein CML25 [Glycine soja]
Glyma.01G094100	--	--	--	--	[D]	Cell cycle control, cell division, chromosome partitioning	PIF1-like helicase;; Helitron helicase-like domain at N-terminus;; Helicase	--	Helicase-like protein [Medicago truncatula]
Glyma.01G094200	--	--	Molecular Function: translation initiation factor activity (GO:0003743);; Biological Process: translational initiation (GO:0006413);; Biological Process: response to external stimulus (GO:0009605);; Biological Process: single-organism cellular process (GO:0044763);;	K03260|0.0|vvi:100261523|hypothetical protein LOC100261523	[J]	Translation, ribosomal structure and biogenesis	MIF4G domain;; MA3 domain	Eukaryotic translation initiation factor 4G OS=Oryza sativa subsp. japonica (Rice) PE=2 SV=2	PREDICTED: eukaryotic translation initiation factor 4G-like isoform X2 [Glycine max]
Glyma.01G094300	--	--	--	--	--	--	--	--	hypothetical protein VITISV_009865 [Vitis vinifera]
Glyma.01G094400	--	--	Molecular Function: binding (GO:0005488);; Biological Process: transport (GO:0006810);;	--	[P]	Inorganic ion transport and metabolism	--	Calcium-transporting ATPase 8, plasma membrane-type GN=ACA8 OS=Arabidopsis thaliana (Mouse-ear cress) PE=1 SV=1	hypothetical protein glysoja_048502 [Glycine soja]
Glyma.01G094700	--	--	--	--	--	--	--	--	unknown [Lotus japonicus]
Glyma.01G094800	[S]	Function unknown	Biological Process: proteolysis (GO:0006508);; Molecular Function: peptidase activity (GO:0008233);;	--	[R]	General function prediction only	MORN repeat	Phosphatidylinositol 4-phosphate 5-kinase 8 GN=PIP5K8 OS=Arabidopsis thaliana (Mouse-ear cress) PE=1 SV=1	PREDICTED: phosphatidylinositol 4-phosphate 5-kinase 4-like [Glycine max]
Glyma.01G094900	--	--	Molecular Function: cysteine-type endopeptidase activity (GO:0004197);; Biological Process: proteolysis (GO:0006508);;	--	[DO]	--	Caspase domain;; LSD1 zinc finger	Metacaspase-1 GN=T7I23.17 OS=Arabidopsis thaliana (Mouse-ear cress) PE=1 SV=1	PREDICTED: metacaspase-1-like [Glycine max]
Glyma.01G095000	--	--	Molecular Function: serine-type endopeptidase inhibitor activity (GO:0004867);; Biological Process: negative regulation of endopeptidase activity (GO:0010951);;	--	--	--	Trypsin and protease inhibitor	Kunitz-type trypsin inhibitor KTI1 (Precursor) GN=KTI1 OS=Glycine max (Soybean) PE=2 SV=1	uncharacterized protein LOC100305855 precursor [Glycine max]
Glyma.01G095100	[R]	General function prediction only	Molecular Function: metal ion binding (GO:0046872);;	--	[R]	General function prediction only	Zinc finger C-x8-C-x5-C-x3-H type (and similar)	Zinc finger CCCH domain-containing protein 12 GN=At1g32360 OS=Arabidopsis thaliana (Mouse-ear cress) PE=2 SV=1	PREDICTED: zinc finger CCCH domain-containing protein 12-like isoform X1 [Glycine max]
Glyma.01G095200	--	--	--	--	--	--	--	--	PREDICTED: ABC transporter G family member 1-like [Glycine max]
Glyma.01G095300	--	--	Molecular Function: 1-phosphatidylinositol 4-kinase activity (GO:0004430);; Molecular Function: zinc ion binding (GO:0008270);; Biological Process: phosphatidylinositol phosphorylation (GO:0046854);;	--	[O]	Posttranslational modification, protein turnover, chaperones	Ring finger domain;; RING-H2 zinc finger;; Zinc finger, C3HC4 type (RING finger)	RING-H2 finger protein ATL29 GN=ATL29 OS=Arabidopsis thaliana (Mouse-ear cress) PE=3 SV=1	PREDICTED: RING-H2 finger protein ATL29-like [Glycine max]
Glyma.01G095400	[S]	Function unknown	Cellular Component: membrane part (GO:0044425);;	K05283|7e-84|rcu:RCOM_1109320|GPI-anchored wall transfer protein, putative	[S]	Function unknown	GWT1	Uncharacterized protein At4g17910 (Precursor) GN=At4g17910 OS=Arabidopsis thaliana (Mouse-ear cress) PE=2 SV=2	Hypothetical protein glysoja_043181 [Glycine soja]
Glyma.01G095500	--	--	Molecular Function: DNA binding (GO:0003677);; Molecular Function: sequence-specific DNA binding transcription factor activity (GO:0003700);; Cellular Component: nucleus (GO:0005634);; Biological Process: regulation of transcription, DNA-templated (GO:0006355);; Biological Process: multicellular organismal development (GO:0007275);; Molecular Function: 2-alkenal reductase [NAD(P)] activity (GO:00…	--	--	--	Helix-loop-helix DNA-binding domain	Transcription factor bHLH71 GN=MZA15.10 OS=Arabidopsis thaliana (Mouse-ear cress) PE=1 SV=1	Transcription factor bHLH71 [Glycine soja]
Glyma.01G095600	--	--	Biological Process: metabolic process (GO:0008152);; Molecular Function: zinc ion binding (GO:0008270);; Molecular Function: ligase activity (GO:0016874);;	--	[O]	Posttranslational modification, protein turnover, chaperones	Ring finger domain;; RING-H2 zinc finger;; Zinc finger, C3HC4 type (RING finger);; Zinc finger, C3HC4 type (RING finger);; Zinc finger, C3HC4 type (RING finger);; zinc-RING finger domain;; Anaphase-promoting complex subunit 11 RING-H2 finger	RING-H2 finger protein ATL51 GN=ATL51 OS=Arabidopsis thaliana (Mouse-ear cress) PE=2 SV=2	PREDICTED: RING-H2 finger protein ATL51-like [Glycine max]
Glyma.01G095700	--	--	Cellular Component: plasma membrane (GO:0005886);; Biological Process: regulation of cell size (GO:0008361);; Cellular Component: plasmodesma (GO:0009506);; Biological Process: megasporogenesis (GO:0009554);; Biological Process: auxin-activated signaling pathway (GO:0009734);; Biological Process: determination of bilateral symmetry (GO:0009855);; Biological Process: auxin polar transport (GO:0009…	--	--	--	Tetraspanin family	Protein TORNADO 2 GN=MZA15.11 OS=Arabidopsis thaliana (Mouse-ear cress) PE=1 SV=1	PREDICTED: protein TORNADO 2 [Glycine max]
Glyma.01G095900	--	--	Cellular Component: chloroplast thylakoid membrane (GO:0009535);; Cellular Component: photosystem II reaction center (GO:0009539);; Cellular Component: integral component of membrane (GO:0016021);; Biological Process: photosystem II stabilization (GO:0042549);;	--	--	--	YCF9	Photosystem II reaction center protein Z {ECO:0000255|HAMAP-Rule:MF_00644} OS=Glycine max (Soybean) PE=3 SV=1	hypothetical protein glysoja_042956 [Glycine soja]
Glyma.01G096000	--	--	--	--	--	--	PLATZ transcription factor	Uncharacterized protein At3g50808 GN=At3g50808 OS=Arabidopsis thaliana (Mouse-ear cress) PE=4 SV=1	PREDICTED: uncharacterized protein LOC100777527 isoform X1 [Glycine max]
Glyma.01G096100	--	--	Molecular Function: hydrolase activity, hydrolyzing O-glycosyl compounds (GO:0004553);; Biological Process: carbohydrate metabolic process (GO:0005975);; Molecular Function: ligase activity (GO:0016874);;	--	--	--	Cellulase (glycosyl hydrolase family 5)	--	hypothetical protein glysoja_050239 [Glycine soja]
Glyma.01G096200	--	--	Molecular Function: endopeptidase inhibitor activity (GO:0004866);; Biological Process: negative regulation of endopeptidase activity (GO:0010951);;	--	--	--	Trypsin and protease inhibitor	Trypsin inhibitor A (Precursor) GN=KTI3 OS=Glycine max (Soybean) PE=1 SV=2	uncharacterized protein LOC100527176 precursor [Glycine max]
Glyma.01G096300	[U]	Intracellular trafficking, secretion, and vesicular transport	Biological Process: proteolysis (GO:0006508);; Molecular Function: peptidase activity (GO:0008233);; Molecular Function: zinc ion binding (GO:0008270);;	K12493|0.0|rcu:RCOM_1279410|arf gtpase-activating protein, putative	[T]	Signal transduction mechanisms	Putative GTPase activating protein for Arf	Probable ADP-ribosylation factor GTPase-activating protein AGD8 GN=AGD8 OS=Arabidopsis thaliana (Mouse-ear cress) PE=1 SV=1	PREDICTED: probable ADP-ribosylation factor GTPase-activating protein AGD8 [Glycine max]
Glyma.01G096400	--	--	--	--	--	--	--	--	hypothetical protein glysoja_031426 [Glycine soja]
Glyma.01G096500	--	--	--	--	--	--	--	--	hypothetical protein MTR_5g012740 [Medicago truncatula]
Glyma.01G096600	--	--	Molecular Function: oxidoreductase activity (GO:0016491);; Molecular Function: protein dimerization activity (GO:0046983);;	K13422|0.0|rcu:RCOM_0864470|Transcription factor AtMYC2, putative (EC:1.3.1.74)	--	--	bHLH-MYC and R2R3-MYB transcription factors N-terminal;; Helix-loop-helix DNA-binding domain	Transcription factor MYC2 GN=At1g32640 OS=Arabidopsis thaliana (Mouse-ear cress) PE=1 SV=2	PREDICTED: transcription factor MYC2-like [Glycine max]
Glyma.01G096700	--	--	Biological Process: glucan biosynthetic process (GO:0009250);; Cellular Component: plastid (GO:0009536);; Molecular Function: transferase activity, transferring glycosyl groups (GO:0016757);;	--	--	--	--	Granule-bound starch synthase 1, chloroplastic/amyloplastic (Precursor) GN=WAXY OS=Solanum tuberosum (Potato) PE=1 SV=1	PREDICTED: granule-bound starch synthase 1, chloroplastic/amyloplastic-like isoform X1 [Glycine max]
Glyma.01G096800	--	--	--	--	--	--	VQ motif	Protein HAIKU1 {ECO:0000305} OS=Arabidopsis thaliana (Mouse-ear cress) PE=1 SV=1	PREDICTED: proline-rich receptor-like protein kinase PERK2-like [Glycine max]
Glyma.01G096900	--	--	--	--	--	--	Protein of unknown function (DUF 659);; BED zinc finger	--	hypothetical protein glysoja_046758, partial [Glycine soja]
Glyma.01G097000	--	--	--	K14496|1e-101|rcu:RCOM_0864530|hypothetical protein	--	--	Polyketide cyclase / dehydrase and lipid transport;; Pathogenesis-related protein Bet v I family;; Polyketide cyclase / dehydrase and lipid transport	Abscisic acid receptor PYR1 GN=T6K21.50 OS=Arabidopsis thaliana (Mouse-ear cress) PE=1 SV=1	uncharacterized protein LOC100791384 [Glycine max]
Glyma.01G097100	--	--	Cellular Component: mitochondrial inner membrane (GO:0005743);; Biological Process: mitochondrial transport (GO:0006839);; Cellular Component: chloroplast (GO:0009507);; Biological Process: ornithine transport (GO:0015822);; Cellular Component: integral component of membrane (GO:0016021);;	K03454|0.0|rcu:RCOM_0864750|Protein dif-1, putative	[C]	Energy production and conversion	Mitochondrial carrier protein	Mitochondrial carnitine/acylcarnitine carrier-like protein GN=BOU OS=Arabidopsis thaliana (Mouse-ear cress) PE=2 SV=1	uncharacterized protein LOC100791908 [Glycine max]
Glyma.01G097200	--	--	Cellular Component: ribosome (GO:0005840);;	--	--	--	SPT2 chromatin protein	--	PREDICTED: protein SPT2 homolog isoform X1 [Glycine max]
Glyma.01G097400	[C]	Energy production and conversion	Molecular Function: phosphoenolpyruvate carboxykinase (ATP) activity (GO:0004612);; Molecular Function: ATP binding (GO:0005524);; Biological Process: gluconeogenesis (GO:0006094);; Molecular Function: kinase activity (GO:0016301);; Biological Process: phosphorylation (GO:0016310);;	K01610|0.0|rcu:RCOM_0188120|Phosphoenolpyruvate carboxykinase [ATP], putative (EC:4.1.1.49)	--	--	Phosphoenolpyruvate carboxykinase	Phosphoenolpyruvate carboxykinase [ATP] GN=PCKA OS=Arabidopsis thaliana (Mouse-ear cress) PE=1 SV=1	PREDICTED: phosphoenolpyruvate carboxykinase [ATP]-like [Glycine max]
Glyma.01G097500	[J]	Translation, ribosomal structure and biogenesis	Biological Process: tRNA dihydrouridine synthesis (GO:0002943);; Molecular Function: tRNA dihydrouridine synthase activity (GO:0017150);; Molecular Function: flavin adenine dinucleotide binding (GO:0050660);; Biological Process: oxidation-reduction process (GO:0055114);;	K05543|0.0|rcu:RCOM_0188130|tRNA-dihydrouridine synthase, putative	[J]	Translation, ribosomal structure and biogenesis	Dihydrouridine synthase (Dus)	tRNA-dihydrouridine(47) synthase [NAD(P)(+)]-like OS=Oryza sativa subsp. japonica (Rice) PE=2 SV=2	tRNA-dihydrouridine(20) synthase [NAD(P)+]-like [Glycine soja]
Glyma.01G097600	--	--	Molecular Function: endonuclease activity (GO:0004519);; Molecular Function: exonuclease activity (GO:0004527);; Biological Process: nucleic acid phosphodiester bond hydrolysis (GO:0090305);;	--	--	--	Endonuclease-reverse transcriptase;; Endonuclease/Exonuclease/phosphatase family	--	Craniofacial development protein [Medicago truncatula]
Glyma.01G097700	[R]	General function prediction only	Biological Process: metabolic process (GO:0008152);; Molecular Function: zinc ion binding (GO:0008270);; Molecular Function: ligase activity (GO:0016874);;	--	[O]	Posttranslational modification, protein turnover, chaperones	CTLH/CRA C-terminal to LisH motif domain;; RING-type zinc-finger	--	PREDICTED: protein RMD5 homolog A-like [Glycine max]
Glyma.01G097800	--	--	Molecular Function: nucleic acid binding (GO:0003676);; Molecular Function: zinc ion binding (GO:0008270);; Biological Process: DNA integration (GO:0015074);;	--	--	--	gag-polypeptide of LTR copia-type	--	gag-pol polyprotein [Phaseolus vulgaris]
Glyma.01G097900	[R]	General function prediction only	Molecular Function: zinc ion binding (GO:0008270);;	--	--	--	Ring finger domain;; von Willebrand factor type A domain;; von Willebrand factor type A domain;; von Willebrand factor type A domain;; Zinc finger, C3HC4 type (RING finger)	--	PREDICTED: uncharacterized protein LOC100794006 [Glycine max]
Glyma.01G098000	--	--	Cellular Component: nucleus (GO:0005634);; Biological Process: regulation of transcription, DNA-templated (GO:0006355);; Biological Process: auxin-activated signaling pathway (GO:0009734);; Molecular Function: protein dimerization activity (GO:0046983);;	--	--	--	AUX/IAA family	Auxin-responsive protein IAA9 GN=IAA9 OS=Arabidopsis thaliana (Mouse-ear cress) PE=1 SV=1	Auxin-responsive protein IAA9 [Glycine soja]
Glyma.01G098200	--	--	--	--	--	--	--	--	PREDICTED: uncharacterized protein LOC102669268 isoform X1 [Glycine max]
Glyma.01G098300	--	--	--	--	[U]	Intracellular trafficking, secretion, and vesicular transport	--	--	PREDICTED: uncharacterized protein LOC102669590 [Glycine max]
Glyma.01G098400	[RTKL]	--	Molecular Function: protein serine/threonine kinase activity (GO:0004674);; Molecular Function: ATP binding (GO:0005524);; Cellular Component: plasma membrane (GO:0005886);; Biological Process: protein phosphorylation (GO:0006468);; Biological Process: response to bacterium (GO:0009617);; Biological Process: innate immune response (GO:0045087);;	--	[T]	Signal transduction mechanisms	Protein tyrosine kinase;; Protein kinase domain	Protein kinase APK1B, chloroplastic (Precursor) GN=APK1B OS=Arabidopsis thaliana (Mouse-ear cress) PE=2 SV=2	PREDICTED: protein kinase APK1B, chloroplastic-like [Glycine max]
Glyma.01G098500	--	--	--	--	--	--	--	--	hypothetical protein glysoja_046361 [Glycine soja]
Glyma.01G098600	--	--	--	--	--	--	--	--	organelle transcript processing protein, putative [Medicago truncatula]
Glyma.01G098700	[R]	General function prediction only	Biological Process: metabolic process (GO:0008152);; Molecular Function: hydrolase activity (GO:0016787);;	K07025|1e-174|pop:POPTR_819173|hypothetical protein	[R]	General function prediction only	Haloacid dehalogenase-like hydrolase;; HAD-hyrolase-like	--	PREDICTED: uncharacterized protein LOC100796466 isoform X1 [Glycine max]
Glyma.01G098800	--	--	Molecular Function: DNA binding (GO:0003677);; Molecular Function: sequence-specific DNA binding transcription factor activity (GO:0003700);; Cellular Component: nucleus (GO:0005634);; Biological Process: regulation of transcription, DNA-templated (GO:0006355);; Biological Process: post-embryonic development (GO:0009791);; Biological Process: shoot system development (GO:0048367);;	--	--	--	--	Ethylene-responsive transcription factor ERF086 GN=ERF086 OS=Arabidopsis thaliana (Mouse-ear cress) PE=2 SV=2	Ethylene-responsive transcription factor ERF086 [Glycine soja]
Glyma.01G098900	--	--	--	--	--	--	--	--	hypothetical protein MTR_8g079750 [Medicago truncatula]
Glyma.01G099000	[I]	Lipid transport and metabolism	Molecular Function: acyl-CoA dehydrogenase activity (GO:0003995);; Molecular Function: acyl-CoA oxidase activity (GO:0003997);; Biological Process: protein targeting to vacuole (GO:0006623);; Biological Process: fatty acid beta-oxidation (GO:0006635);; Biological Process: Golgi organization (GO:0007030);; Biological Process: vacuole organization (GO:0007033);; Cellular Component: glyoxysome (GO:0…	K00232|6e-35|vvi:100257352|hypothetical protein LOC100257352	[E]	Amino acid transport and metabolism	Acyl-CoA dehydrogenase, middle domain	Acyl-coenzyme A oxidase 4, peroxisomal GN=ACX4 OS=Arabidopsis thaliana (Mouse-ear cress) PE=1 SV=1	PREDICTED: acyl-coenzyme A oxidase 4, peroxisomal-like [Glycine max]
Glyma.01G099100	[R]	General function prediction only	Cellular Component: Golgi membrane (GO:0000139);; Molecular Function: zinc ion binding (GO:0008270);; Cellular Component: integral component of membrane (GO:0016021);; Molecular Function: oxidoreductase activity (GO:0016491);; Molecular Function: protein-cysteine S-palmitoyltransferase activity (GO:0019706);; Biological Process: oxidation-reduction process (GO:0055114);;	--	[R]	General function prediction only	DHHC palmitoyltransferase	Probable protein S-acyltransferase 16 GN=PAT16 OS=Arabidopsis thaliana (Mouse-ear cress) PE=2 SV=1	PREDICTED: probable protein S-acyltransferase 16-like isoform X1 [Glycine max]
Glyma.01G099200	--	--	Biological Process: metabolic process (GO:0008152);; Molecular Function: microtubule-severing ATPase activity (GO:0008568);; Biological Process: embryo development ending in seed dormancy (GO:0009793);;	--	[R]	General function prediction only	PPR repeat;; PPR repeat family;; Pentatricopeptide repeat domain;; PPR repeat	Pentatricopeptide repeat-containing protein At5g03800 OS=Arabidopsis thaliana (Mouse-ear cress) PE=2 SV=1	PREDICTED: pentatricopeptide repeat-containing protein At5g03800-like [Glycine max]
Glyma.01G099300	--	--	--	--	--	--	--	--	PREDICTED: uncharacterized protein LOC102664176 [Glycine max]
Glyma.01G099400	--	--	--	--	--	--	--	--	hypothetical protein glysoja_042311 [Glycine soja]
Glyma.01G099500	--	--	Cellular Component: integral component of membrane (GO:0016021);;	--	--	--	--	--	hypothetical protein glysoja_048408 [Glycine soja]
Glyma.01G099600	[RTKL]	--	Molecular Function: protein serine/threonine kinase activity (GO:0004674);; Molecular Function: ATP binding (GO:0005524);; Biological Process: protein phosphorylation (GO:0006468);;	K08269|0.0|vvi:100251048|hypothetical protein LOC100251048	[OUT]	--	Protein kinase domain;; Protein tyrosine kinase	CBL-interacting serine/threonine-protein kinase 11 GN=At2g30360 OS=Arabidopsis thaliana (Mouse-ear cress) PE=1 SV=1	PREDICTED: serine/threonine-protein kinase ATG1-like [Glycine max]
Glyma.01G099700	[F]	Nucleotide transport and metabolism	Molecular Function: uracil phosphoribosyltransferase activity (GO:0004845);; Molecular Function: GTP binding (GO:0005525);; Cellular Component: cytosol (GO:0005829);; Biological Process: uracil salvage (GO:0006223);; Cellular Component: chloroplast stroma (GO:0009570);; Biological Process: developmental process (GO:0032502);; Biological Process: UMP salvage (GO:0044206);;	K00761|1e-143|rcu:RCOM_1157550|uracil phosphoribosyltransferase, putative (EC:2.4.2.9)	[TZ]	--	Uracil phosphoribosyltransferase;; Phosphoribosyl transferase domain	Uracil phosphoribosyltransferase GN=UPP OS=Nicotiana tabacum (Common tobacco) PE=1 SV=1	uncharacterized protein LOC100797537 [Glycine max]
Glyma.01G099800	[E]	Amino acid transport and metabolism	Molecular Function: glutamate 5-kinase activity (GO:0004349);; Molecular Function: glutamate-5-semialdehyde dehydrogenase activity (GO:0004350);; Cellular Component: cytoplasm (GO:0005737);; Biological Process: proline biosynthetic process (GO:0006561);; Biological Process: phosphorylation (GO:0016310);; Biological Process: oxidation-reduction process (GO:0055114);;	K12657|0.0|rcu:RCOM_1482350|delta 1-pyrroline-5-carboxylate synthetase, putative (EC:2.7.2.11 1.2.1.41)	[E]	Amino acid transport and metabolism	Amino acid kinase family;; Aldehyde dehydrogenase family	Gamma-glutamyl phosphate reductase GN=P5CS OS=Mesembryanthemum crystallinum (Common ice plant) PE=2 SV=1	PREDICTED: delta-1-pyrroline-5-carboxylate synthase-like isoform X1 [Glycine max]
[truncated: 53,387 more rows]
