# Supplementary material for: Identification and Analysis of NaHCO3 Stress Responsive Genes in Wild Soybean (Glycine soja) Roots by RNA-seq
Source: Front Plant Sci. 2016 Dec 9;7:1842. doi: 10.3389/fpls.2016.01842 (PMC5161042; doi:10.3389/fpls.2016.01842)
Supplement: Supplementary file 5 [file Table_5.XLSX]

## Sheet: DEGs regulated
Table S5 | Differentially expressed genes at 12 h and 24 h of 90 mM NaHCO3 (pH = 8.5) stress
Gene ID	12 h	24 h
Glyma.01G006000	up	--
Glyma.01G044800	down	down
Glyma.01G055200	up	--
Glyma.01G055700	--	up
Glyma.01G060300	--	up
Glyma.01G061100	--	down
Glyma.01G062400	up	--
Glyma.01G067600	down	down
Glyma.01G077000	--	up
Glyma.01G086900	--	up
Glyma.01G123400	--	up
Glyma.01G129700	down	--
Glyma.01G132500	--	up
Glyma.01G145600	down	--
Glyma.01G152100	--	down
Glyma.01G156700	--	down
Glyma.01G165600	down	--
Glyma.01G177500	down	down
Glyma.01G183700	up	--
Glyma.01G195300	up	--
Glyma.01G200100	--	up
Glyma.01G216900	--	down
Glyma.01G217400	up	--
Glyma.01G234900	--	up
Glyma.01G242100	--	down
Glyma.02G018900	--	down
Glyma.02G042500	--	up
Glyma.02G088700	--	up
Glyma.02G093200	up	--
Glyma.02G098800	up	--
Glyma.02G118500	up	--
Glyma.02G171600	--	down
Glyma.02G222600	up	--
Glyma.02G233300	--	down
Glyma.02G234000	up	--
Glyma.02G262500	down	--
Glyma.02G263900	--	up
Glyma.02G278400	--	down
Glyma.03G024500	up	--
Glyma.03G032500	down	down
Glyma.03G041500	up	--
Glyma.03G069400	--	up
Glyma.03G098600	down	--
Glyma.03G122500	down	down
Glyma.03G131600	--	up
Glyma.03G132700	--	down
Glyma.03G153400	--	up
Glyma.03G156700	down	--
Glyma.03G157300	up	--
Glyma.03G157800	--	up
Glyma.03G162900	up	--
Glyma.03G164200	down	--
Glyma.03G165800	--	up
Glyma.03G165900	--	up
Glyma.03G172900	up	--
Glyma.03G184500	--	down
Glyma.03G194700	--	up
Glyma.03G204900	up	--
Glyma.03G218700	down	down
Glyma.03G246000	--	down
Glyma.03G248400	--	down
Glyma.03G249000	--	down
Glyma.03G249900	down	--
Glyma.03G251400	down	--
Glyma.04G011400	--	down
Glyma.04G020500	down	--
Glyma.04G051900	down	--
Glyma.04G076500	--	down
Glyma.04G083500	down	down
Glyma.04G104800	down	--
Glyma.04G128100	--	down
Glyma.04G134200	--	up
Glyma.04G152100	--	up
Glyma.04G165800	--	down
Glyma.04G179500	down	down
Glyma.04G190700	down	--
Glyma.04G197300	--	down
Glyma.04G198500	--	down
Glyma.04G227900	up	--
Glyma.04G239900	down	down
Glyma.04G245000	--	up
Glyma.05G030000	down	--
Glyma.05G033600	--	up
Glyma.05G056300	--	down
Glyma.05G057100	--	down
Glyma.05G057400	down	--
Glyma.05G057800	--	down
Glyma.05G058900	--	down
Glyma.05G065800	--	up
Glyma.05G070600	--	up
Glyma.05G098200	up	--
Glyma.05G133000	--	up
Glyma.05G133400	down	--
Glyma.05G147100	--	down
Glyma.05G155400	down	--
Glyma.05G155500	--	down
Glyma.05G204600	--	up
Glyma.05G207500	--	down
Glyma.05G208700	--	down
Glyma.06G011300	--	down
Glyma.06G037700	--	down
Glyma.06G048900	--	up
Glyma.06G049500	--	down
Glyma.06G051900	--	up
Glyma.06G052000	--	up
Glyma.06G052600	down	--
Glyma.06G074300	up	--
Glyma.06G079900	--	down
Glyma.06G085000	down	down
Glyma.06G122200	down	--
Glyma.06G123200	down	--
Glyma.06G123300	down	--
Glyma.06G126300	up	--
Glyma.06G131800	down	down
Glyma.06G134900	up	--
Glyma.06G137000	up	up
Glyma.06G166900	--	down
Glyma.06G168100	down	--
Glyma.06G169400	--	up
Glyma.06G174800	down	--
Glyma.06G178400	--	up
Glyma.06G182700	up	--
Glyma.06G185300	--	down
Glyma.06G187300	--	up
Glyma.06G195100	up	--
Glyma.06G221300	--	down
Glyma.06G246400	--	up
Glyma.06G260200	--	up
Glyma.06G283800	--	down
Glyma.06G284900	--	down
Glyma.06G286200	up	--
Glyma.06G286800	--	up
Glyma.06G293400	--	down
Glyma.06G302300	--	down
Glyma.06G314100	down	--
Glyma.06G318400	--	up
Glyma.07G032700	--	up
Glyma.07G034200	--	down
Glyma.07G034800	up	--
Glyma.07G038500	--	down
Glyma.07G039500	--	up
Glyma.07G047400	--	down
Glyma.07G067500	--	up
Glyma.07G077400	--	down
Glyma.07G078600	down	--
Glyma.07G097800	down	--
Glyma.07G098500	--	up
Glyma.07G125600	up	--
Glyma.07G126600	--	up
Glyma.07G139400	up	up
Glyma.07G150400	--	down
Glyma.07G197100	up	--
Glyma.07G205200	--	down
Glyma.07G206900	--	up
Glyma.07G209900	--	up
Glyma.07G255300	down	--
Glyma.07G256300	down	--
Glyma.07G265500	--	down
Glyma.08G014200	--	down
Glyma.08G031400	--	down
Glyma.08G050400	up	--
Glyma.08G062700	up	--
Glyma.08G074700	--	down
Glyma.08G087400	--	up
Glyma.08G100900	--	up
Glyma.08G104100	--	down
Glyma.08G113400	down	--
Glyma.08G130800	--	up
Glyma.08G138200	--	up
Glyma.08G159900	--	down
Glyma.08G164400	--	up
Glyma.08G189200	down	--
Glyma.08G209400	up	--
Glyma.08G209800	--	up
Glyma.08G214100	down	--
Glyma.08G284000	down	--
Glyma.08G286300	down	--
Glyma.08G298400	--	down
Glyma.08G303800	--	up
Glyma.08G307400	--	up
Glyma.08G338200	up	--
Glyma.08G356900	up	up
Glyma.08G360400	--	down
Glyma.09G003100	up	--
Glyma.09G004400	--	up
Glyma.09G005600	down	--
Glyma.09G014400	--	down
Glyma.09G036400	--	up
Glyma.09G036500	--	up
Glyma.09G037600	--	down
Glyma.09G050800	--	down
Glyma.09G053700	--	up
Glyma.09G062600	down	--
Glyma.09G068400	down	--
Glyma.09G076200	--	down
Glyma.09G099000	down	--
Glyma.09G112700	down	--
Glyma.09G122600	--	up
Glyma.09G122900	--	down
Glyma.09G124200	down	--
Glyma.09G124400	--	down
Glyma.09G191200	down	--
Glyma.09G200100	--	down
Glyma.09G208300	--	down
Glyma.10G014000	--	down
Glyma.10G019900	--	down
Glyma.10G036600	up	--
Glyma.10G036700	up	--
Glyma.10G047100	--	down
Glyma.10G055000	--	up
Glyma.10G111100	--	down
Glyma.10G113500	down	--
Glyma.10G132500	up	--
Glyma.10G150400	--	up
Glyma.10G153900	--	up
Glyma.10G154400	--	up
Glyma.10G170900	--	up
Glyma.10G184700	--	up
Glyma.10G185900	up	--
Glyma.10G200800	up	--
Glyma.10G205600	--	up
Glyma.10G212400	--	down
Glyma.10G229300	--	up
Glyma.10G231600	--	down
Glyma.10G231700	--	down
Glyma.10G236300	down	--
Glyma.10G245000	--	down
Glyma.10G283800	down	--
Glyma.11G007600	down	--
Glyma.11G027400	down	--
Glyma.11G046400	up	--
Glyma.11G064800	--	down
Glyma.11G073000	--	up
Glyma.11G074700	down	--
Glyma.11G082500	--	down
Glyma.11G091400	up	--
Glyma.11G116000	--	down
Glyma.11G117400	down	--
Glyma.11G120400	--	down
Glyma.11G120500	down	--
Glyma.11G134800	--	up
Glyma.11G140500	--	up
Glyma.11G162500	down	--
Glyma.11G179100	up	up
Glyma.11G208300	--	up
Glyma.11G235200	up	--
Glyma.11G236500	up	--
Glyma.11G238400	--	up
Glyma.12G001700	down	--
Glyma.12G010500	down	--
Glyma.12G021300	--	up
Glyma.12G023100	--	up
Glyma.12G045500	down	--
Glyma.12G045600	down	--
Glyma.12G051800	up	--
Glyma.12G094400	up	up
Glyma.12G097700	--	down
Glyma.12G101800	--	down
Glyma.12G119300	--	up
Glyma.12G121000	--	down
Glyma.12G141700	--	up
Glyma.12G177900	down	--
Glyma.12G178000	--	down
Glyma.12G179000	down	down
Glyma.12G181100	up	--
Glyma.12G189300	--	up
Glyma.12G196200	--	up
Glyma.12G207600	--	down
Glyma.12G210800	--	down
Glyma.12G215800	--	down
Glyma.13G004400	--	up
Glyma.13G042400	down	--
Glyma.13G046300	up	--
Glyma.13G075900	down	--
Glyma.13G084000	down	--
Glyma.13G088700	up	--
Glyma.13G090600	up	--
Glyma.13G090700	up	--
Glyma.13G091100	up	--
Glyma.13G092500	up	--
Glyma.13G093300	--	up
Glyma.13G107900	down	--
Glyma.13G113100	--	up
Glyma.13G113800	up	--
Glyma.13G122600	up	--
Glyma.13G123000	up	--
Glyma.13G123100	up	--
Glyma.13G138600	up	--
Glyma.13G160400	--	down
Glyma.13G163000	--	down
Glyma.13G170600	down	down
Glyma.13G179200	up	--
Glyma.13G188900	--	up
Glyma.13G205800	down	--
Glyma.13G210500	down	--
Glyma.13G224400	up	--
Glyma.13G238500	up	--
Glyma.13G253500	down	--
Glyma.13G254900	--	up
Glyma.13G255100	down	--
Glyma.13G259500	--	down
Glyma.13G270400	--	up
Glyma.13G284400	--	up
Glyma.13G291700	--	down
Glyma.13G305500	--	up
Glyma.13G309500	up	--
Glyma.13G311600	--	up
Glyma.13G312500	--	up
Glyma.13G332900	up	--
Glyma.13G337500	up	--
Glyma.13G360000	--	up
Glyma.13G361700	--	down
Glyma.13G363300	up	up
Glyma.14G004500	down	--
Glyma.14G007000	--	down
Glyma.14G048900	--	up
Glyma.14G087200	down	down
Glyma.14G092800	down	--
Glyma.14G103100	--	up
Glyma.14G115500	--	down
Glyma.14G134100	--	up
Glyma.14G147500	up	--
Glyma.14G153500	up	up
Glyma.14G158200	--	up
Glyma.14G158600	--	up
Glyma.14G216100	down	--
Glyma.14G219100	--	down
Glyma.14G222700	--	up
Glyma.15G002300	--	down
Glyma.15G002500	up	--
Glyma.15G003300	up	--
Glyma.15G007500	--	down
Glyma.15G020500	--	up
Glyma.15G026400	up	--
Glyma.15G041400	up	--
Glyma.15G062400	--	up
Glyma.15G108700	--	up
Glyma.15G110200	down	--
Glyma.15G119100	--	down
Glyma.15G163200	--	down
Glyma.15G203300	--	up
Glyma.15G205900	down	--
Glyma.15G262800	--	up
Glyma.15G265500	down	down
Glyma.16G005200	--	down
Glyma.16G029800	down	--
Glyma.16G037900	up	--
Glyma.16G045000	--	down
Glyma.16G045100	down	down
Glyma.16G049500	--	down
Glyma.16G054700	--	down
Glyma.16G068400	down	--
Glyma.16G071800	down	--
Glyma.16G085600	up	--
Glyma.16G106400	down	--
Glyma.16G131500	--	up
Glyma.16G150300	down	down
Glyma.16G168200	--	down
Glyma.16G173600	--	up
Glyma.16G173700	--	up
Glyma.16G189500	down	--
Glyma.16G211800	up	--
Glyma.16G212900	down	--
Glyma.17G028400	up	--
Glyma.17G037000	--	up
Glyma.17G042600	--	down
Glyma.17G053000	--	up
Glyma.17G061500	--	down
Glyma.17G069200	up	--
Glyma.17G069500	up	--
Glyma.17G080500	down	--
Glyma.17G081500	--	up
Glyma.17G111100	down	down
Glyma.17G117100	up	--
Glyma.17G148600	--	down
Glyma.17G153300	--	up
Glyma.17G156000	--	down
Glyma.17G159600	up	--
Glyma.17G173600	up	--
Glyma.17G178000	up	--
Glyma.17G188800	--	up
Glyma.17G195100	down	--
Glyma.17G199200	--	up
Glyma.17G211700	down	--
Glyma.17G222300	--	up
Glyma.17G224500	--	up
Glyma.17G224800	--	up
Glyma.17G227500	--	up
Glyma.17G230700	down	--
Glyma.17G237100	down	down
Glyma.17G242400	down	--
Glyma.17G247400	--	down
Glyma.17G251900	up	--
Glyma.18G018800	down	--
Glyma.18G026700	up	--
Glyma.18G045200	up	--
Glyma.18G054000	--	down
Glyma.18G055800	down	--
Glyma.18G123100	--	down
Glyma.18G182800	--	down
Glyma.18G184600	--	down
Glyma.18G198800	up	--
Glyma.18G201100	--	down
Glyma.18G205400	up	--
Glyma.18G205800	--	down
Glyma.18G210900	up	up
Glyma.18G254000	--	up
Glyma.18G254300	--	up
Glyma.18G259500	--	up
Glyma.18G265900	--	up
Glyma.18G269600	down	--
Glyma.18G271400	up	--
Glyma.18G289600	--	up
Glyma.19G029300	--	up
Glyma.19G055800	--	down
Glyma.19G094100	--	up
Glyma.19G105100	--	down
Glyma.19G122300	down	--
Glyma.19G161100	--	down
Glyma.19G165700	--	down
Glyma.19G179800	down	--
Glyma.19G245500	--	up
Glyma.20G000800	down	--
Glyma.20G022500	--	up
Glyma.20G023200	--	up
Glyma.20G032500	--	up
Glyma.20G034200	--	up
Glyma.20G036100	down	--
Glyma.20G036200	--	down
Glyma.20G063100	--	up
Glyma.20G089900	--	down
Glyma.20G105900	down	--
Glyma.20G145100	up	--
Glyma.20G148900	up	--
Glyma.20G157900	down	--
Glyma.20G159900	down	--
Glyma.20G163800	--	up
Glyma.20G169200	--	up
Glyma.20G170500	--	up
Glyma.20G174800	--	up
Glyma.20G176100	up	up
Glyma.20G216800	--	up
Glyma.20G220900	--	up
Glyma.U021300	up	--
Glyma.U023000	down	down
Glyma.U029700	up	--
Glyma.U041700	--	down
soybean.newGene.1522	--	up
soybean.newGene.91	--	up
