# Supplementary material for: Identification and Analysis of NaHCO3 Stress Responsive Genes in Wild Soybean (Glycine soja) Roots by RNA-seq
Source: Front Plant Sci. 2016 Dec 9;7:1842. doi: 10.3389/fpls.2016.01842 (PMC5161042; doi:10.3389/fpls.2016.01842)
Supplement: Supplementary file 6 [file Table_6.XLSX]

## Sheet: A0.5d
Table S6 | KEGG biological pathway classifications of DEGs at 12 h after 90 mM NaHCO3 (pH = 8.5) stress
Pathway Hierarchy1	Pathway Hierarchy2	KEGG Category	DEG gene Count	DEG Percentage	K Number Count	Pathway ID	Gene IDs	KO ID
Cellular Processes			3	0.1875	2
	Transport and Catabolism		3	0.1875	2
		Endocytosis	1	0.0625	1	ko04144	Glyma.02G093200	K03283
		Phagosome	2	0.125	1	ko04145	Glyma.04G190700;Glyma.06G174800	K01365+K01365
Genetic Information Processing			4	0.25	4
	Folding, Sorting and Degradation		3	0.1875	3
		Protein processing in endoplasmic reticulum	2	0.125	2	ko04141	Glyma.02G093200;Glyma.06G134900	K03283+K13993
		Ubiquitin mediated proteolysis	1	0.0625	1	ko04120	Glyma.06G074300	K10144
	Transcription		1	0.0625	1
		Spliceosome	1	0.0625	1	ko03040	Glyma.02G093200	K03283
	Translation		1	0.0625	1
		Ribosome	1	0.0625	1	ko03010	Glyma.17G178000	K02897
Metabolism			10	0.625	10
	Amino Acid Metabolism		3	0.1875	3
		Arginine and proline metabolism	1	0.0625	1	ko00330	Glyma.13G170600	K00128
		Cysteine and methionine metabolism	2	0.125	2	ko00270	Glyma.08G050400;Glyma.20G148900	K05933+K00547
		Histidine metabolism	1	0.0625	1	ko00340	Glyma.13G170600	K00128
		Lysine degradation	1	0.0625	1	ko00310	Glyma.13G170600	K00128
		Tryptophan metabolism	1	0.0625	1	ko00380	Glyma.13G170600	K00128
		Valine, leucine and isoleucine degradation	1	0.0625	1	ko00280	Glyma.13G170600	K00128
	Biosynthesis of Other Secondary Metabolites		1	0.0625	1
		Phenylpropanoid biosynthesis	1	0.0625	1	ko00940	Glyma.03G218700	K05349
	Carbohydrate Metabolism		4		4
		Amino sugar and nucleotide sugar metabolism	1	0.0625	1	ko00520	Glyma.12G051800	K00847
		Ascorbate and aldarate metabolism	1	0.0625	1	ko00053	Glyma.13G170600	K00128
		Fructose and mannose metabolism	1	0.0625	1	ko00051	Glyma.12G051800	K00847
		Glycolysis / Gluconeogenesis	1	0.0625	1	ko00010	Glyma.13G170600	K00128
		Pentose and glucuronate interconversions	1	0.0625	1	ko00040	Glyma.13G170600	K00128
		Propanoate metabolism	1	0.0625	1	ko00640	Glyma.13G170600	K00128
		Pyruvate metabolism	1	0.0625	1	ko00620	Glyma.13G170600	K00128
		Starch and sucrose metabolism	3	0.1875	3	ko00500	Glyma.12G051800;Glyma.03G218700;Glyma.17G242400	K00847+K05349+K01176
	Energy Metabolism		1	0.0625	1
		Nitrogen metabolism	1	0.0625	1	ko00910	Glyma.06G182700	K01673
	Lipid Metabolism		2	0.125	2
		Fatty acid biosynthesis	1	0.0625	1	ko00061	Glyma.06G168100	K10781
		Fatty acid metabolism	1	0.0625	1	ko00071	Glyma.13G170600	K00128
		Glycerolipid metabolism	1	0.0625	1	ko00561	Glyma.13G170600	K00128
	Metabolism of Cofactors and Vitamins		2	0.125	2
		Porphyrin and chlorophyll metabolism	2	0.125	2	ko00860	Glyma.02G262500;Glyma.09G191200	K00522+K13606
	Metabolism of Other Amino Acids		2	0.125	2
		Cyanoamino acid metabolism	1	0.0625	1	ko00460	Glyma.03G218700	K05349
		beta-Alanine metabolism	1	0.0625	1	ko00410	Glyma.13G170600	K00128
	Metabolism of Terpenoids and Polyketides		1	0.0625	1
		Limonene and pinene degradation	1	0.0625	1	ko00903	Glyma.13G170600	K00128
