# Supplementary material for: Identification and Analysis of NaHCO3 Stress Responsive Genes in Wild Soybean (Glycine soja) Roots by RNA-seq
Source: Front Plant Sci. 2016 Dec 9;7:1842. doi: 10.3389/fpls.2016.01842 (PMC5161042; doi:10.3389/fpls.2016.01842)
Supplement: Supplementary file 7 [file Table_7.XLSX]

## Sheet: A1d
Table S7 | KEGG biological pathway classifications of DEGs at 24 h after 90 mM NaHCO3 (pH = 8.5) stress
Pathway Hierarchy1	Pathway Hierarchy2	KEGG Category	DEG gene Count	DEG Percentage	K Number Count	Pathway ID	Gene IDs	KO ID
Environmental Information Processing			2	0.074	2
	Signal Transduction		2	0.074	2
		Plant hormone signal transduction	2	0.074	2	ko04075	Glyma.08G100900;Glyma.07G034200	K14491+K14484
Genetic Information Processing			2	0.074	2
	Folding, Sorting and Degradation		2	0.074	2
		Protein processing in endoplasmic reticulum	1	0.037	1	ko04141	Glyma.13G311600	K09503
		RNA degradation	1	0.037	1	ko03018	Glyma.13G254900	K04043
Metabolism			22	0.8148	18
	Amino Acid Metabolism		8	0.2962	5
		Arginine and proline metabolism	2	0.074	2	ko00330	Glyma.03G069400;Glyma.13G170600	K12657+K00128
		Cysteine and methionine metabolism	1	0.037	1	ko00270	Glyma.14G048900	K05933
		Glycine, serine and threonine metabolism	1	0.037	1	ko00260	Glyma.06G178400	K00276
		Histidine metabolism	1	0.037	1	ko00340	Glyma.13G170600	K00128
		Lysine degradation	1	0.037	1	ko00310	Glyma.13G170600	K00128
		Phenylalanine metabolism	5	0.1851	2	ko00360	Glyma.06G178400;Glyma.07G209900;Glyma.17G053000;Glyma.20G169200;Glyma.02G171600	K00276+K00430+K00430+K00430+K00430
		Tryptophan metabolism	1	0.037	1	ko00380	Glyma.13G170600	K00128
		Tyrosine metabolism	1	0.037	1	ko00350	Glyma.06G178400	K00276
		Valine, leucine and isoleucine degradation	1	0.037	1	ko00280	Glyma.13G170600	K00128
	Biosynthesis of Other Secondary Metabolites		6	0.2222	3
		Isoquinoline alkaloid biosynthesis	1	0.037	1	ko00950	Glyma.06G178400	K00276
		Phenylpropanoid biosynthesis	5	0.1851	2	ko00940	Glyma.07G209900;Glyma.17G053000;Glyma.20G169200;Glyma.02G171600;Glyma.03G218700	K00430+K00430+K00430+K00430+K05349
		Tropane, piperidine and pyridine alkaloid biosynthesis	1	0.037	1	ko00960	Glyma.06G178400	K00276
	Carbohydrate Metabolism		8	0.2962	8
		Ascorbate and aldarate metabolism	2	0.074	2	ko00053	Glyma.07G126600;Glyma.13G170600	K00469+K00128
		Citrate cycle (TCA cycle)	1	0.037	1	ko00020	Glyma.08G159900	K01648
		Galactose metabolism	1	0.037	1	ko00052	Glyma.05G056300	K01193
		Glycolysis / Gluconeogenesis	1	0.037	1	ko00010	Glyma.13G170600	K00128
		Inositol phosphate metabolism	2	0.074	2	ko00562	Glyma.07G126600;Glyma.08G138200	K00469+K01858
		Pentose and glucuronate interconversions	2	0.074	2	ko00040	Glyma.20G023200;Glyma.13G170600	K01184+K00128
		Propanoate metabolism	1	0.037	1	ko00640	Glyma.13G170600	K00128
		Pyruvate metabolism	2	0.074	2	ko00620	Glyma.13G270400;Glyma.13G170600	K01595+K00128
		Starch and sucrose metabolism	3	0.1111	3	ko00500	Glyma.20G023200;Glyma.03G218700;Glyma.05G056300	K01184+K05349+K01193
	Energy Metabolism		3	0.1111	2
		Carbon fixation in photosynthetic organisms	1	0.037	1	ko00710	Glyma.13G270400	K01595
		Oxidative phosphorylation	2	0.074	1	ko00190	Glyma.14G134100;Glyma.17G199200	K01535+K01535
	Lipid Metabolism		2	0.074	2
		Fatty acid metabolism	1	0.037	1	ko00071	Glyma.13G170600	K00128
		Glycerolipid metabolism	1	0.037	1	ko00561	Glyma.13G170600	K00128
		Steroid biosynthesis	1	0.037	1	ko00100	Glyma.06G049500	K00511
	Metabolism of Cofactors and Vitamins		1	0.037	1
		Porphyrin and chlorophyll metabolism	1	0.037	1	ko00860	Glyma.18G205800	K00522
	Metabolism of Other Amino Acids		4	0.1481	4
		Cyanoamino acid metabolism	1	0.037	1	ko00460	Glyma.03G218700	K05349
		Glutathione metabolism	1	0.037	1	ko00480	Glyma.10G019900	K00799
		beta-Alanine metabolism	2	0.074	2	ko00410	Glyma.06G178400;Glyma.13G170600	K00276+K00128
	Metabolism of Terpenoids and Polyketides		3	0.1111	3
		Diterpenoid biosynthesis	1	0.037	1	ko00904	Glyma.13G361700	K04124
		Limonene and pinene degradation	1	0.037	1	ko00903	Glyma.13G170600	K00128
		Terpenoid backbone biosynthesis	1	0.037	1	ko00900	Glyma.01G156700	K00021
Organismal Systems			1	0.037	1
	Environmental Adaptation		1	0.037	1
		Plant-pathogen interaction	1	0.037	1	ko04626	Glyma.04G245000	K13448
