# Supplementary material for: Identification and Analysis of NaHCO3 Stress Responsive Genes in Wild Soybean (Glycine soja) Roots by RNA-seq
Source: Front Plant Sci. 2016 Dec 9;7:1842. doi: 10.3389/fpls.2016.01842 (PMC5161042; doi:10.3389/fpls.2016.01842)
Supplement: Supplementary file 8 [file Table_8.XLSX]

## Sheet: Sheet1
Table S8 | Differentially expressed genes encoding NF-YA transcription factors and transporters that were identified in soybean response to alkalinity in this study and other stresses reported previously.
Gene ID (Gmax 2.0)	Arabidopsis Homolog (TAIR10)	Gene Annotation	Salinity_Roots1	Drought_Roots1	Drought_Leaves2	Flooding_Leaves2	Potassium_Roots3	Potassium_Leaves3	Shade_Mature leaves4	Shade_Yuong leaves4
Glyma.10G055000	AT2G36910.1	ABC transporter	Glyma.10G055000	0	0	0	0	0	0	0
Glyma.10G205600	AT3G25620.2	ABC transporter	0	0	0	0	0	0	0	0
Glyma.20G174800	AT1G71960.1	ABC transporter	Glyma.20G174800	Glyma.20G174800	0	Glyma.20G174800	0	0	0	0
Glyma.11G179100	AT1G08440.1	Aluminium activated malate transporter (ALMT)	0	0	0	0	0	0	0	0
Glyma.12G094400	AT1G08440.1	Aluminium activated malate transporter (ALMT)	0	0	0	0	0	0	0	0
Glyma.20G216800	AT4G00910.1	Aluminium activated malate transporter (ALMT)	0	Glyma.20G216800	0	0	0	0	0	0
Glyma.01G123400	AT2G38290.1	Ammonium transporter	Glyma.01G123400	0	0	0	0	0	0	0
Glyma.05G208700	AT4G00430.1	Aquaporin transporter	Glyma.05G208700	0	0	0	0	0	0	0
Glyma.18G259500	AT5G37820.1	Aquaporin transporter	Glyma.18G259500	Glyma.18G259500	0	0	0	0	0	0
Glyma.09G122600	AT1G16310.1	Cation efflux family	0	Glyma.09G122600	0	0	0	0	0	0
Glyma.13G093300	AT2G29110.1	Glutamate receptor (GLR)	Glyma.13G093300	0	0	0	0	0	0	0
Glyma.07G034800	AT1G55020.1	NF-YA	Glyma.07G034800	Glyma.07G034800	0	0	Glyma.07G034800	Glyma.07G034800	0	0
Glyma.08G189200	AT1G55020.1	NF-YA	Glyma.08G189200	0	0	0	0	0	Glyma.08G189200	0
Glyma.09G068400	AT1G72830.1	NF-YA	Glyma.09G068400	0	0	0	0	0	0	0
Glyma.10G153900	AT1G55020.1	NF-YA	Glyma.10G153900	0	0	0	0	Glyma.10G153900	0	0
Glyma.13G075900	AT1G55020.1	NF-YA	Glyma.13G075900	0	0	Glyma.13G075900	0	0	0	0
Glyma.13G107900	AT3G45140.1	NF-YA	Glyma.13G107900	Glyma.13G107900	0	0	0	0	0	0
Glyma.15G026400	AT1G72830.1	NF-YA	Glyma.15G026400	Glyma.15G026400	0	Glyma.15G026400	0	0	0	Glyma.15G026400
Glyma.01G200100	AT1G32450.1	NRT/POT Family	0	Glyma.01G200100	0	0	0	0	0	0
Glyma.03G122500	AT1G68570.1	NRT/POT Family	0	0	0	0	Glyma.03G122500	Glyma.03G122500	0	0
Glyma.03G165900	AT5G46050.1	NRT/POT Family	0	0	0	0	0	0	0	0
Glyma.05G070600	AT1G32450.1	NRT/POT Family	0	0	Glyma.05G070600	0	0	0	0	0
Glyma.11G235200	AT2G40460.1	NRT/POT Family	0	Glyma.11G235200	0	Glyma.11G235200	0	0	0	0
Glyma.12G001700	AT1G22540.1	NRT/POT Family	0	0	0	0	Glyma.12G001700	Glyma.12G001700	0	0
Glyma.17G153300	AT1G32450.1	NRT/POT Family	0	Glyma.17G153300	0	Glyma.17G153300	0	0	Glyma.17G153300	0
Glyma.08G284000	AT1G12940.1	NRT2.5/POT family	0	0	0	0	0	0	0	0
Glyma.06G131800	AT4G27730.1	Oligopeptide transporter (OPT)	0	0	0	Glyma.06G131800	0	Glyma.06G131800	0	0
Glyma.16G212900	AT1G65730.1	Oligopeptide transporter (OPT)	0	0	0	0	0	Glyma.16G212900	0	0
Glyma.10G229300	AT5G24030.1	S-type anion channel (SLAH)	0	0	0	Glyma.10G229300	Glyma.10G229300	0	0	0
Glyma.16G173600	AT5G24030.1	S-type anion channel (SLAH)	Glyma.16G173600	0	Glyma.16G173600	0	0	0	0	0
Glyma.03G156700	AT3G51895.1	Sulfate transporter	0	0	0	0	0	0	0	0
Glyma.11G238400	AT5G10180.1	Sulfate transporter	0	Glyma.11G238400	0	0	0	0	0	0
Glyma.13G360000	AT3G15990.1	Sulfate transporter	Glyma.13G360000	Glyma.13G360000	0	0	0	0	Glyma.13G360000	0
Glyma.06G052000	AT1G60960.1	Zinc/Iron transporter	Glyma.06G052000	0	0	0	Glyma.06G052000	Glyma.06G052000	0	0
Glyma.08G164400	AT3G12750.1	Zinc/Iron transporter	Glyma.08G164400	0	Glyma.08G164400	0	0	0	0	Glyma.08G164400
Glyma.13G004400	AT3G12750.1	Zinc/Iron transporter	Glyma.13G004400	Glyma.13G004400	0	0	0	0	0	Glyma.13G004400
Glyma.15G262800	AT3G12750.1	Zinc/Iron transporter	Glyma.15G262800	0	0	0	0	0	0	Glyma.15G262800
Glyma.20G022500	AT1G31260.1	Zinc/Iron transporter	Glyma.20G022500	0	0	0	0	0	0	0
Glyma.20G063100	AT3G12750.1	Zinc/Iron transporter	0	0	0	0	Glyma.20G063100	0	0	Glyma.20G063100
Note:
1	Belamkar et al. 2014
2	Wei Chen et al. 2016
3	Cheng Wang et al. 2012
4	Wanzhuo Gong et al. 2014
0	Not a DEG in this stress condition
